# Supplementary material for: Live-cell imaging reveals the spatiotemporal organization of endogenous RNA polymerase II phosphorylation at a single gene
Source: Nat Commun. 2021 May 26;12:3158. doi: 10.1038/s41467-021-23417-0 (PMC8155019; doi:10.1038/s41467-021-23417-0)
Supplement: Supplementary file 7 — Source Data File [file 41467_2021_23417_MOESM7_ESM.xlsx]

## Sheet: Fig1
Figure 1b								Figure 1d
Probe position	CTD-mean	CTD-SE	Ser5ph-mean	Ser5ph-SE	mRNA-mean	mRNA-SE		time (min)	CTD-RNAP2	Ser5ph-RNAP2	mRNA
UP	0.351933	0.17343	0.347126	0.155596	0.145935	0.180879		0	0.15383	0.342232	0.615153
TSS	1.69359	0.161341	1.70138	0.0908652	0.568411	0.191328		1	-0.148201	0.109551	0.24209
Pt3	0.153614	0.160538	0.145387	0.11809	0.0576194	0.177917		2	1.38625	1.0844	0.954318
Pt4	0.0957868	0.146625	0.10207	0.0944158	0.0421156	0.177643		3	0.819447	0.541136	0.606765
Pt5	0.170323	0.19418	0.167922	0.157012	0.1097	0.194809		4	0.413881	0.315485	0.802112
Pt6	0.160129	0.169074	0.171802	0.123957	0.103627	0.16852		5	0.371237	0.498869	0.788014
Pt7	0.166354	0.154072	0.14978	0.158107	0.105909	0.194021		6	0.496085	0.159941	0.650842
Pt8	0.171179	0.181694	0.176921	0.119553	0.11196	0.175473		7	0.352701	0.194861	0.678833
Pt9	1	0.155331	1	0.107849	1	0.193005		8	-0.245394	0.136911	0.687377
Pt10	0.441255	0.14944	0.457726	0.115823	0.410733	0.167894		9	0.220306	0.283176	0.610315
								10	0.521421	0.46729	0.702845
								11	0.554248	0.710533	0.734018
								12	1.00383	0.778396	0.963893
								13	0.689188	0.756218	1.01204
								14	0.875416	0.744543	1.04385
								15	0.366625	0.540433	0.936739
								16	0.449952	0.760553	0.810977
								17	0.119826	0.426425	0.686014
								18	0.411285	0.541567	0.754111
								19	-0.537339	0.0450932	0.372033
								20	0.292024	-0.142373	0.6204
								21	0.974739	0.838065	0.667725
								22	0.778665	0.837547	0.668538
								23	0.830005	0.656259	0.604381
								24	0.565712	0.664708	0.638653
								25	0.669912	0.403917	0.733009
								26	0.884187	0.609514	0.620666
								27	0.3514	1.03216	0.549711
								28	0.6572	0.903533	0.649434
								29	0.45142	0.652436	0.723406
								30	0.98852	0.635992	0.810642
								31	0.440315	0.431224	0.747593
								32	0.388746	0.477637	0.817894
								33	0.174809	0.45087	0.851238
								34	0.412951	0.58188	0.820403

## Sheet: Fig2
Figure 2c					Figure 2d												Figure 2f							Figure 2g					Figure 2h
time	CTD	Ser5ph	mRNA		Relative time (min)	mRNA_mean	mRNA_SEM	Ser5ph_mean	Ser5ph_SEM	Ser5phCtrl_mean	Ser5ph_Ctrl_SEM	CTD_mean	CTD_SEM	CTDCtrl_mean	CTDCtrl_SEM		X_CTD (nm)	Y_CTD (nm)	X_Ser5ph (nm)	Y_Ser5ph (nm)	X_mRNA (nm)	Y_mRNA (nm)		time (min)	d_Ser5ph to mRNA	d_CTD to mRNA	d_Ser5ph to CTD		d_Ser5ph to mRNA	d_CTD to mRNA	d_Ser5ph to CTD
0	0.251999	0.554512	0.904781		-7	0.532906	0.0434896	0.339666	0.0329753	0.41262	0.0615966	0.280307	0.0472527	0.348079	0.0643739		1635.85	1442.81	1536.71	1440.32	1503.07	1516.51		0	83.2799	151.865	99.1789		295.382	279.487	123.93
1	0.369245	0.470306	1.00141		-6	0.511939	0.0411743	0.325105	0.0354579	0.415823	0.0640166	0.306973	0.0438614	0.347852	0.0635664		1636.14	1442.82	1536.69	1440.5	1503.17	1517.63		1	84.1001	152.567	99.4805		357.74	359.771	87.0551
2	0.380306	0.565758	1.02863		-5	0.479332	0.0382369	0.304621	0.0338513	0.412868	0.063342	0.267837	0.0392607	0.340467	0.0636696		1652.62	1447.18	1537.23	1440.04	1504.72	1516.8		2	83.367	163.473	115.61		341.478	302.207	59.5671
3	0.527377	0.885642	0.918803		-4	0.450053	0.0360794	0.28829	0.0346931	0.38973	0.0636841	0.208468	0.0419484	0.339661	0.0656718		1671.46	1444.34	1537.8	1439.78	1505.45	1516.67		3	83.4148	181.088	133.744		281.692	178.003	105.657
4	-0.0538895	0.569237	0.816706		-3	0.404456	0.0314605	0.231526	0.0387612	0.385895	0.0604882	0.156852	0.0592353	0.335071	0.0634971		1671.63	1444.54	1537.53	1439.48	1504.81	1516.05		4	83.2756	181.505	134.2		252.726	144.005	127.563
5	0.0844317	0.232084	0.860856		-2	0.270813	0.0258595	0.116761	0.0447599	0.384593	0.0614833	0.127015	0.0583374	0.336279	0.0627828		1671.67	1444.32	1537.36	1438.74	1504.47	1515.31		5	83.3365	181.655	134.429		217.982	127.261	115.127
6	0.44514	0.292852	0.799783		-1	0.15666	0.0178079	0.0771616	0.0454933	0.386675	0.0593292	0.145607	0.0577149	0.33066	0.0634229		1672.3	1444.78	1548.12	1432.27	1505.76	1515.87		6	93.7213	181.073	124.806		145.325	146.419	78.1854
7	0.373301	0.639725	0.782998		0	0.0758131	0.0130587	0.071879	0.04557	0.393329	0.0594226	0.166463	0.0617248	0.331984	0.0622724		1684.39	1458.47	1547.71	1432.29	1505.46	1516.5		7	94.2136	188.106	139.167		138.492	159.932	76.5397
8	0.268362	0.473266	0.630825		1	0.155146	0.0185324	0.205097	0.0486514	0.39688	0.0578108	0.179969	0.0566072	0.335847	0.059315		1684.58	1458	1553.85	1441.97	1505.28	1516.02		8	88.5605	188.455	131.707		143.205	168.034	96.5032
9	-0.117365	0.442944	0.797999		2	0.263913	0.029808	0.290229	0.0537052	0.406506	0.0573367	0.200724	0.0689806	0.340289	0.0592239		1672.64	1444.69	1553.7	1442.84	1505.02	1505.95		9	79.7043	178.457	118.948		110.678	112.975	85.7255
10	-0.240233	0.996931	0.697588		3	0.378213	0.035795	0.368423	0.0488386	0.391126	0.0555621	0.212871	0.0611679	0.350815	0.0593924		1672.15	1444.83	1553.2	1443.11	1504.29	1505.21		10	79.0496	178.393	118.969		678.78	557.728	140.869
11	0.334446	0.549125	0.694583		4	0.451202	0.0413457	0.366966	0.0525371	0.38396	0.0572526	0.28402	0.0513029	0.345284	0.0598143		1652.62	1447.89	1541.45	1470.84	1503.27	1505.93		11	51.8526	160.229	113.517		661.644	587.516	87.0076
12	0.460656	0.935252	0.748061		5	0.510511	0.043369	0.383536	0.0459273	0.376302	0.0573667	0.301454	0.0502196	0.340777	0.0602639		1636.39	1443.41	1541.21	1471.23	1503.36	1505.56		12	51.0949	146.826	99.1605		614.773	513.523	106.475
13	-0.148048	0.834451	0.460897		6	0.572157	0.0423532	0.350808	0.0446288	0.385194	0.0583744	0.314085	0.0556561	0.329028	0.0613104		1652.19	1447.49	1533.41	1460.31	1503.7	1505.03		13	53.6908	159.248	119.467		589.78	476.625	119.705
14	-0.0717371	0.0905138	0.116068		7	0.603211	0.0443152	0.339388	0.0476769	0.382317	0.0562032	0.264015	0.0587017	0.335145	0.0621494		1652.23	1447.58	1533.03	1460.95	1503.41	1505.33		14	53.362	159.633	119.942		584.618	481.776	121.866
15	0.202519	0.441932	0.0908489														1661.96	1460.47	1552.14	1468.57	1504.15	1505.49		15	60.5493	164.101	110.113		615.64	462.716	183.849
16	-1.27439	-0.240389	0.0980531														1636.49	1442.86	1551.61	1468.32	1503.76	1505.37		16	60.519	146.714	88.6146		556.256	461.528	120.542
17	-0.160353	0.248683	0.23217														1636.02	1442.65	1540.74	1473.89	1503.28	1505.1		17	48.7588	146.701	100.275		538.329	500.426	94.5311
18	0.744326	1.82454	0.678538														1635.05	1442.71	1539.41	1474.19	1501.66	1504.72		18	48.5503	147.098	100.685		527.733	531.972	94.5012
19	0.820352	1.06237	0.764363														1634.72	1442.82	1520.9	1468.49	1501.23	1504.91		19	41.3987	147.224	116.674		507.207	530.028	79.1629
20	0.65441	0.501764	0.859898														1633.85	1442.64	1521.28	1468.45	1501.75	1504.33		20	40.8433	145.797	115.497		86.5401	119.258	126.408
21	-0.0156315	0.832526	0.93747														1633.44	1442.27	1521.09	1467.69	1494.86	1496.69		21	39.1052	148.877	115.186		113.436	51.7444	89.7498
22	0.0624898	0.596413	1.01426														1632.87	1441.66	1520.36	1467.17	1494.36	1495.4		22	38.385	148.57	115.361		113.097	104.325	34.7381
23	0.394864	0.468953	1.11137														1632.05	1441.15	1519.54	1467.2	1493.85	1493.69		23	36.9097	147.852	115.482		133.372	172.86	42.6902
24	0.451468	0.51976	1.01623														1631.28	1440.54	1530.02	1463.23	1493.24	1492.74		24	47.1521	147.577	103.772		109.232	209.854	102.297
25	0.0202944	0.455706	0.951603														1617.28	1430.71	1518.78	1466.46	1492.28	1493.5		25	37.8576	139.879	104.786		115.263	241.97	128.116
26	0.244418	0.299151	0.676886														1617.04	1430.66	1518.76	1466.34	1493.44	1494.51		26	37.8752	139.111	104.555		103.105	226.294	129.758
27	-0.0473748	0.512695	0.806943														1616.44	1430.43	1528.43	1449.93	1494.64	1494.45		27	55.8927	137.606	90.1445		139.967	197.389	62.0115
28	-0.017979	0.165589	0.486402														1616.15	1430.25	1517.24	1442.22	1495.52	1493.9		28	56.0607	136.39	99.6261		138.383	167.777	43.175
29	-0.217668	0.322337	0.576616														1615.48	1430.22	1517.06	1442.49	1495.3	1492.61		29	54.6455	135.414	99.1791		116.742	125.002	36.7581
30	0.114514	0.442434	0.469601														1615.61	1431.02	1517.56	1455.3	1495.87	1491.79		30	42.4565	134.284	101.009		65.3318	202.372	167.607
31	2.00746	1.48697	0.30873														1615.22	1431.12	1506.01	1458.33	1493.97	1491.49		31	35.2756	135.44	112.542		60.3692	129.749	214.23
32	1.56201	1.1102	0.603902														1627.71	1441.66	1505.96	1459.76	1493.92	1492.15		32	34.5574	142.999	123.083		74.6202	72.6	104.009
33	1.11109	0.596418	0.671066														1629.02	1442.17	1530.6	1466.63	1494.7	1492		33	43.9543	143.259	101.414		77.7628	35.0456	92.2053
34	0.888195	0.812011	0.861578														1628.19	1442.17	1531.68	1468.11	1494.4	1492.7		34	44.6649	143.014	99.9298		91.6942	26.2895	89.4612
35	1.02457	1.90421	0.808006														1628.71	1442.09	1531.35	1468.87	1493.63	1493.81		35	45.2131	144.647	100.986		40.8524	44.7033	60.2483
36	0.527899	0.97635	0.913164														1637.44	1455.39	1531.24	1469.88	1493.35	1494.24		36	45.0505	149.236	107.181		64.4224	52.8633	54.5026
37	1.04825	1.00388	0.930997														1623.1	1460.1	1531.72	1470.63	1493.71	1494.35		37	44.8009	133.852	91.9927		97.82	204.067	59.0009
38	0.672498	0.189458	0.834957														1622.82	1460.02	1531.2	1470.69	1494.14	1495.43		38	44.5622	133.462	92.2374		97.1005	135.99	51.3543
39	0.186381	0.526791	0.838384														1622.72	1459.83	1531.69	1470.72	1494.88	1496.69		39	45.0502	133.044	91.6763		104.756	85.3307	31.4403
40	0.651813	0.609732	0.870842														1623.16	1459.74	1536.6	1469.99	1496.46	1495.47		40	47.5396	131.638	87.1676		163.059	41.3155	62.1331
41	0.674433	1.05056	0.941162														1623.25	1460.16	1550.59	1463.38	1496.96	1496.35		41	62.9561	131.378	72.7336		149.291	33.2327	68.032
42	0.948792	0.745276	1.04901														1603.51	1467.63	1528.59	1463.13	1494.91	1496.59		42	47.4706	112.388	75.0491		95.4672	62.4167	55.7869
43	0.231356	0.856591	1.11046														1630.74	1448.62	1543.44	1458.77	1496.74	1494.72		43	58.9336	141.707	87.888		43.8239	81.3293	29.5528
44	0.568156	0.709277	1.03103														1666.72	1459.55	1544.42	1458.01	1497.58	1491.82		44	57.7662	172.191	122.31		62.7148	194.841	86.3474
45	-0.229865	0.616199	1.02143														1656.29	1438.4	1545.48	1458.51	1496.87	1492.98		45	59.5924	168.507	112.622		51.9926	249.52	124.177
46	0.00484251	0.242311	0.985949														1656.16	1438.23	1558.45	1458.88	1495.43	1491.2		46	70.8241	169.233	99.8677		59.8533	203.01	91.8673
47	0.591994	0.499515	1.15399														1657.54	1438.23	1580.05	1464.33	1498.4	1489.21		47	85.3549	167.107	81.7693		109.793	257.117	158.006
48	0.591773	0.0922652	0.964435														1708.33	1422.09	1581.41	1464.65	1518.2	1496.69		48	70.8664	204.236	133.861		125.797	223.498	154.648
49	0.125395	0.236032	0.782967														1691.14	1450.91	1581.89	1465.27	1518.18	1497.89		49	71.5701	179.225	110.194		112.66	233.688	113.593
50	0.293169	-0.0724883	0.635185														1697.23	1431.56	1594.91	1471.28	1507.07	1497.36		50	91.628	201.226	109.764		378.097	319.162	44.8008
51	-0.115879	0.211018	0.638899														1697.2	1431.42	1602.2	1451.31	1511.4	1489.76		51	98.6048	194.744	97.0605		367.709	308.76	39.3526
52	-0.16866	-0.0047989	0.649162														1750.74	1417.91	1603.67	1451.1	1519.27	1497.57		52	96.3462	244.794	150.771		343.946	236.952	89.7275
53	0.152853	0.520039	0.616181														1735.05	1419.6	1611.24	1473.49	1526.36	1491.39		53	86.746	220.697	135.035		344.23	221.146	88.6771
54	-0.0403391	0.45124	0.745357														1742.75	1430.25	1610.59	1473.45	1527.28	1490.83		54	85.1083	223.824	139.037		343.91	216.111	73.1629
55	0.20225	0.489587	0.944344														1743.29	1430.51	1605.68	1486.09	1528.6	1491.74		55	77.2842	223.251	148.414		320.406	202.272	103.017
56	0.387499	0.219388	0.770111														1743.02	1430.18	1590.34	1481.15	1526.44	1490.58		56	64.5841	224.84	160.967		306.653	211.456	97.814
57	0.517252	0.468618	0.512047														1708.42	1414.86	1589.97	1480.49	1519.57	1482.27		57	70.427	200.525	135.417		283.26	303.556	47.7681
58	0.279287	0.971793	0.674835														1686.03	1420.29	1589.07	1480.6	1509.49	1482.14		58	79.5894	187.059	114.189		292.107	294.918	23.4538
59	0.184113	0.750475	0.57614														1686.16	1419.75	1580.81	1471.19	1519.73	1482.39		59	62.0951	177.825	117.238		299.994	275.259	77.1824
60	0.443295	0.610638	0.832364														1686.05	1419.37	1584.34	1458.59	1520.78	1482.98		60	68.076	177.091	109.015		282.909	263.649	61.1406
61	0.331421	1.05843	0.755882														1717.25	1425.7	1583.29	1448.15	1521.91	1482.12		61	70.1541	203.32	135.825		277.034	266.578	60.5692
62	0.15652	0.520462	0.784197														1717.03	1425.82	1583.64	1448.01	1521.6	1483.11		62	71.2832	203.655	135.221		231.576	312.301	83.9063
63	-0.263491	0.56723	0.743708														1680.45	1433.66	1584	1448.2	1521.5	1483.44		63	71.751	166.558	97.5334		229.233	377.832	103.693
64	0.0644707	0.219396	0.670537														1684.34	1420.21	1583.68	1448.03	1521.79	1482.6		64	70.8885	174.106	104.431		259.115	415.846	90.2287
65	-0.319569	0.684111	0.65261														1658.6	1413.16	1567.18	1438.59	1520.48	1482.83		65	64.329	154.702	94.8956		306.232	419.238	99.1251
66	0.321164	0.243767	0.256715														1646.68	1423.22	1567.33	1438.84	1521.24	1483.42		66	64.1197	139.14	80.8752		286.376	264.922	57.8744
67	1.26145	0.982472	0.731979														1647.23	1423.59	1571.52	1455.31	1521.98	1484.24		67	57.3665	139.158	82.0847		327.48	164.699	32.3428
68	1.03332	0.314844	0.644036														1676.79	1442.22	1571.47	1454.56	1529.44	1490.97		68	55.6075	155.204	106.036		322.628	196.623	28.4467
69	-0.0744463	0.986494	0.822018														1667.39	1416.41	1548.21	1431.41	1531.61	1490.73		69	61.596	154.787	120.118		303.06	182.668	41.0926
70	0.271843	0.550448	0.854431														1648.08	1394.89	1547.38	1430.98	1531.09	1490.84		70	62.031	151.303	106.975		187.206	162.818	74.8089
71	0.547253	0.417065	0.701801														1588.96	1365.41	1572.84	1430.84	1530.88	1491.14		71	73.4609	138.494	67.3854		218.968	157.988	66.7632
72	-0.591927	0.19338	0.612927														1574.27	1372.22	1572.99	1430.79	1531.91	1491.52		72	73.3115	126.592	58.5847		219.936	131.99	76.7707
73	0.576157	-0.0578654	0.0461763														1561.21	1380.27	1558.94	1421.92	1532.23	1491.89		73	74.8926	115.32	41.7136		234.919	112.128	68.264
74	-0.586855	0.317904	0.140511														1572.04	1374.34	1577.07	1417.92	1531.72	1492.46		74	87.2454	124.808	43.8717		221.707	107.374	59.8334
75	0.710228	0.332897	0.0878219														1572.05	1374.12	1576.9	1417.5	1531.22	1491.69		75	87.1217	124.455	43.6513		201.592	122.615	41.5352
76	0.431746	0.412231	0.557886														1529.85	1357.57	1524.83	1413.25	1530.41	1489.87		76	76.8219	132.299	55.9048		172.133	140.528	45.0222
77	0.741005	1.00307	0.66065														1551.36	1366.68	1524.03	1413.01	1530.18	1489.33		77	76.5636	124.471	53.7977		166.59	176.385	151.712
78	0.695112	0.862246	0.664602														1549.39	1366.29	1507.8	1408.87	1523.25	1482.23		78	74.9671	118.854	59.5237		161.001	120.071	117.131
79	0.318974	0.484936	0.881109														1549.27	1366.79	1518.36	1428.53	1529.94	1491.61		79	64.1337	126.3	69.0379		164.25	137.665	111.402
80	0.718663	0.848884	0.947979														1533.74	1375.61	1504.67	1427.83	1529.31	1493.42		80	70.0596	117.894	59.7727		46.9543	166.124	134.523
81	0.781532	1.09461	0.830404														1486.27	1367.04	1500.02	1389.82	1532.21	1494.23		81	109.254	135.232	26.6108		24.358	192.123	125.957
82	0.564096	0.438333	0.767357														1465.07	1377.9	1476.73	1398.9	1530.81	1494.78		82	110.082	134.096	24.0146		91.7501	178.406	100.51
83	0.0457691	0.0813911	0.585432														1465.52	1377.56	1475.99	1399.19	1531.59	1494.26		83	110.127	134.096	24.0294		164.097	159.06	143.324
84	0.377777	0.0294887	0.232976														1465.65	1373.9	1474.86	1399.38	1514.79	1486.8		84	96.1028	123.133	27.1003		177.652	129.782	145.532
85	0.100256	0.678683	0.287584														1466.5	1374.64	1456.37	1386.94	1513.83	1486.86		85	115.262	121.79	15.9313		197.142	137.474	97.7925
86	-0.0464883	0.23418	0.642042														1467.52	1374.99	1458.98	1402.11	1532.37	1494.66		86	118.115	136.106	28.432		171.54	126.666	93.1245
87	-0.160512	-0.424347	0.588447														1495.21	1416.87	1461.91	1427.71	1530.87	1496.55		87	97.4336	87.2955	35.0157		160.017	216.168	154.467
88	-0.0503852	0.134152	0.101884														1517.64	1413.9	1461.73	1427.09	1521.52	1495.1		88	90.559	81.2941	57.4516		135.29	214.196	82.4211
89	-0.052777	-0.118703	0.22229														1499.76	1402.92	1441	1423.88	1511.96	1489.16		89	96.422	87.0971	62.3924		128.082	242.895	76.2927
90	-0.0807425	-0.433139	0.104029														1474.91	1400.36	1440.97	1424.48	1509.73	1490.15		90	95.0755	96.3044	41.6341		29.7907	274.61	123.117
91	0.037848	0.761415	0.0237088														1453.99	1406.13	1461.33	1428.82	1501.28	1497.59		91	79.5295	102.966	23.8537		64.5123	247.634	106.861
92	1.49594	0.165701	0.029053														1461.38	1409.91	1413.21	1438.82	1507.65	1489.22		92	107.051	91.8278	56.1824		134.638	203.644	100.155
93	0.512656	-0.0472632	0.0299339														1497.23	1416.12	1420.63	1431.61	1508.66	1489.06		93	105.117	73.8377	78.1466		191.09	141.101	106.863
94	0.149943	0.0717824	0.017633														1498.15	1416.78	1434.13	1440.34	1510.04	1489.01		94	90.1653	73.2029	68.2182		206.322	151.601	134.987
95	0.0975698	0.218536	0.124922														1522.37	1435.89	1433.61	1440.43	1509.74	1489.57		95	90.6057	55.1449	88.8691		232.248	159.417	96.411
96	0.2684	0.0499882	0.254081														1537.34	1441.29	1418.59	1432.56	1501.31	1496.99		96	104.855	66.3364	119.07		223.919	361.173	159.989
97	0.14887	0.753718	0.742484														1530.65	1430.59	1418.32	1432.41	1500.56	1496.38		97	104.191	72.3446	112.345		215.241	205.986	75.5211
98	0.557145	0.227906	0.802254														1514.14	1433.01	1417.43	1432.38	1499.15	1495.5		98	103.256	64.2607	96.7109		137.787	127.256	59.055
99	0.41704	0.585925	0.973267														1487.07	1429.88	1416.44	1431.65	1498.94	1495.88		99	104.556	67.0519	70.6488		91.3189	126.37	76.142
100	0.232439	0.611516	0.821802														1486.07	1430.14	1407.1	1439.11	1500.52	1496.74		100	109.766	68.1495	79.4801		217.213	282.907	172.85
101	0.371277	0.778234	0.777617														1470.52	1419.22	1406.16	1438.56	1498.64	1497.14							132.447	416.869	250.705
102	0.274438	0.695791	0.763257														1469.79	1419.19	1373.26	1438.56	1498.12	1497.44							72.6219	367.678	181.814
103	0.912299	0.790521	0.69684														1468.43	1418.93	1371.72	1439	1496.5	1497.31							57.5513	339.245	110.578
104	0.491851	0.937689	0.901526														1454.49	1431.28	1358.17	1430.31	1495.8	1497.4							123.389	348.992	132.789
105	0.655558	0.896026	0.940122														1453.7	1431.06	1349.22	1441.21	1496.49	1497.24							169.029	283.411	74.852
106	0.432861	0.357643	0.876244														1468.68	1434.2	1349.22	1441.32	1505.99	1504.36							187.843	46.5439	91.3306
107	0.807591	0.458519	0.884029														1452.57	1431.42	1348.87	1441.93	1505.09	1505.98							229.148	29.4268	70.7348
108	0.84329	0.494963	0.815509														1445.73	1462.36	1349.42	1441.57	1503.65	1505.26							218.478	99.9731	104.334
109	0.519014	0.306325	0.584535														1464.26	1465.2	1373.32	1465.17	1503.4	1506.23							229.72	139.401	125.878
110	0.726583	0.317817	0.620549														1474.53	1449.51	1364.8	1450.78	1502.77	1506.9							79.0318	136.286	104.686
111	0.0324074	-0.433675	0.0857397														1474.99	1449.29	1365.24	1451.4	1503.71	1508.75							51.6616	145.096	84.7034
112	0.683767	0.269274	0.00873037														1489.64	1444.68	1383.49	1454.01	1504.51	1508.52							71.6231	157.751	75.3344
113	-0.0339885	0.0898119	0.0370363														1481.05	1430.89	1388.88	1444.04	1503.15	1508.12							67.6796	209.875	99.3572
114	1.46814	0.78603	0.126366														1481.85	1430.06	1398.46	1456.67	1503.01	1507.78							68.8143	250.772	78.8166
115	0.523784	-0.678194	0.132605														1482.8	1429.2	1394.24	1468.15	1503.72	1507.15							72.082	257.906	113.736
116	0.0582661	0.780017	0.390829														1483.11	1428.78	1394.4	1468.39	1503.21	1506.53							89.8099	174.824	123.127
117	0.975433	0.299618	0.392533														1483.07	1428.48	1394.34	1468.25	1502.97	1505.4							112.656	155.617	108.742
118	0.257143	0.0794874	0.152831														1483.32	1427.99	1395.29	1468.7	1503.65	1504.76							175.193	142.707	106.359
119	-0.484139	0.321026	0.0258838														1483.38	1428.36	1430.93	1471.04	1503.13	1504.8							145.754	139.324	102.205
120	-0.18309	0.251816	0.0608621																										85.6974	157.761	98.3463
121	0.26996	0.312296	0.112671																										54.8826	209.878	130.789
122	0.396458	0.13789	0.0806055																										44.4727	166.772	106.603
123	0.294178	0.380471	0.0140109																										42.5586	128.29	60.0446
124	0.389384	0.054933	0.109996																										63.2874	115.803	36.0751
125	0.261534	0.195662	0.20328																										81.2413	76.3277	75.5679
126	0.335834	0.282228	0.632191
127	-0.237519	0.164879	0.258647
128	0.457511	0.206304	0.0815764
129	0.23044	0.538236	0.262265
130	0.720164	0.322075	0.285779
131	0.752544	0.319392	0.60467
132	0.467375	0.184641	0.778773
133	0.697666	0.643465	0.731408
134	0.881606	0.43902	0.723451
135	0.507112	0.613615	0.851453
136	0.588608	0.896329	0.847694
137	0.333991	0.402064	0.862659
138	0.231879	0.633109	0.759123
139	0.0102938	0.462663	0.823308
140	0.443794	0.473953	0.928848
141	0.311223	0.324752	0.998588
142	0.631525	0.558111	0.90872
143	0.150227	0.0412833	0.919839
144	0.160863	0.406941	0.736545
145	0.317551	0.356719	0.550153
146	-0.103787	0.484044	0.64924
147	0.477641	0.877767	0.699201
148	0.267796	-0.0788567	0.598678
149	0.246017	-0.337709	0.525036
150	-0.149944	0.0669088	0.536039
151	-0.186535	0.273467	0.609469
152	-0.130176	0.0231307	0.616909
153	-0.17223	0.202314	0.54367
154	0.0570007	0.335025	0.518755
155	0.72155	0.125571	0.609152
156	-0.261584	0.233006	0.554015
157	-0.364749	0.285392	0.553885
158	-0.0808434	0.942179	0.689074
159	1.12489	0.901851	0.781237
160	0.279972	0.578558	0.724891
161	0.354602	0.606952	0.776201
162	0.139414	0.641867	0.892408
163	0.470292	0.190048	0.776691
164	0.381002	0.0684274	0.753434
165	0.883657	0.399066	0.727667
166	0.165708	0.242608	0.798253
167	0.0478036	0.547725	0.67722
168	0.0258782	0.290404	0.767952
169	0.506106	0.155005	0.614925
170	0.787016	0.901047	0.589129
171	0.355111	0.511357	0.536505
172	0.407024	0.953944	0.593245
173	0.445448	0.600334	0.616092
174	0.354191	0.299326	0.757108
175	0.366431	0.638462	0.784401
176	0.245312	0.579895	0.750707
177	0.329905	0.5269	0.678496
178	-0.459873	0.246568	0.729082
179	0.407591	0.521661	0.6961
180	0.545642	0.629857	0.62388
181	0.241025	0.55686	0.675618
182	0.802815	0.765926	0.671374
183	-0.224298	0.17846	0.617556
184	-0.103486	0.390278	0.543605
185	0.818727	0.9182	0.562328
186	0.57757	0.730786	0.575539
187	0.469742	0.633892	0.822946
188	0.163687	0.237957	0.69711
189	0.490881	0.272093	0.764382
190	-0.0616001	0.0315548	0.761756
191	0.00120122	0.602071	0.607501
192	-0.108419	0.16478	0.579565
193	0.0373224	-0.0444149	0.627475
194	-0.00971827	-0.0115406	0.580804
195	-0.107648	0.341719	0.595932
196	0.463336	0.287341	0.552849
197	-0.0261347	0.357828	0.57275
198	0.785426	0.559923	0.579409
199	0.692882	0.425182	0.285083

## Sheet: Fig3
Figure 3a																		Figure 3b																		Figure 3d										Figure 3f
Lag time (min) Auto-correlation	CTD_data_mean	CTD_data_sem	Lags analytical	CTD_analytical	CTD_grayfill bottom	CTD_grayfill top	Ser5ph_data_mean	Ser5ph_data_sem	Ser5ph_analytical	Ser5ph_grayfill bottom	Ser5ph_grayfill top	mRNA_data_mean	mRNA_data_sem	mRNA_analytical	mRNA_grayfill bottom	mRNA_grayfill top		Lag time (min) cross-correlation	Ser5ph-CTD_data_mean	Ser5ph-CTD_data_sem	Lags analytical	Ser5ph-CTD_analytical	Ser5ph-CTD_grayfill bottom	Ser5ph-CTD_grayfill top	mRNA-CTD_data_mean	mRNA-CTD_data_sem	mRNA-CTD_analytical	mRNA-CTD_grayfill bottom	mRNA-CTD_grayfill top	mRNA-Ser5ph_data_mean	mRNA-Ser5ph_data_sem	mRNA-Ser5ph_analytical	mRNA-Ser5ph_grayfill bottom	mRNA-Ser5ph_grayfill top		CTD intensity bins	Simulated CTD intensity density	Data CTD intensity density	Ser5ph intensity bins	Simulated Ser5ph intensity density	Data Ser5ph intensity density	mRNA intensity bins	Simulated mRNA intensity density	Data mRNA intensity density		CTD-RNAP2	Ser5ph-RNAP2	mRNA
0	4.9382	0.4809	0	4.9382	4.9382	4.9382	3.0185	0.2459	3.0185	3.0185	3.0185	1.1666	0.1774	1.1666	1.1666	1.1666		-10	0.0945	0.0973	-30	0.0024	0.0007	0.0063	0.2624	0.2291	0.0024	0.0008	0.0095	0.257	0.2	0.0022	0.0008	0.0088		-0.942	0.0002	0.005	-0.7683	0.0005	0	1.3167	0.0475	0.0538		0.7699	0.7591	0.787
1	0.7879	0.1257	0.1	0.958	0.6386	0.9732	0.731	0.1169	0.958	0.6386	0.9732	0.8518	0.1528	0.9961	0.9811	0.9967		-9	0.1287	0.0755	-29.9	0.0025	0.0007	0.0064	0.1354	0.2053	0.0025	0.0008	0.0096	0.2635	0.1909	0.0023	0.0008	0.009		-0.8593	0.0003	0	-0.6914	0.0015	0	3.95	0.1044	0.1692		0.5502	0.6975	0.9151
2	0.5905	0.0947	0.2	0.9195	0.6265	0.9477	0.5393	0.1388	0.9195	0.6265	0.9477	0.7121	0.1341	0.9902	0.9591	0.9916		-8	0.2092	0.1043	-29.8	0.0025	0.0007	0.0065	0.196	0.2219	0.0025	0.0009	0.0098	0.2693	0.2015	0.0023	0.0008	0.0091		-0.7765	0.0008	0.015	-0.6145	0.001	0.005	6.5833	0.1195	0.1308		0.3493	0.7529	1.0524
3	0.4674	0.097	0.3	0.8843	0.6162	0.9273	0.4598	0.1091	0.8843	0.6162	0.9273	0.5848	0.1177	0.9825	0.9376	0.9854		-7	0.2365	0.0708	-29.7	0.0026	0.0007	0.0066	0.2548	0.2637	0.0026	0.0009	0.0099	0.2572	0.194	0.0024	0.0008	0.0092		-0.6937	0.0015	0	-0.5376	0.0025	0.005	9.2167	0.0865	0.1154		0.3921	0.5046	1.0515
4	0.2449	0.1101	0.4	0.8522	0.6061	0.9083	0.3671	0.1281	0.8522	0.6061	0.9083	0.4813	0.1025	0.9735	0.9165	0.9781		-6	0.1982	0.1099	-29.6	0.0026	0.0007	0.0067	0.3264	0.2344	0.0026	0.0009	0.0101	0.27	0.1962	0.0024	0.0008	0.0094		-0.6109	0.0029	0	-0.4608	0.0048	0.005	11.85	0.1127	0.0692		0.6873	0.4602	0.8757
5	0.3308	0.0899	0.5	0.8226	0.5961	0.8901	0.2112	0.0996	0.8226	0.5961	0.8901	0.3985	0.0954	0.9632	0.896	0.9698		-5	0.272	0.0809	-29.5	0.0027	0.0007	0.0069	0.26	0.2654	0.0027	0.0009	0.0103	0.323	0.1809	0.0025	0.0009	0.0095		-0.5281	0.0048	0.005	-0.3839	0.0077	0.015	14.4833	0.0921	0.0769		0.6256	0.2553	0.7246
6	0.2825	0.1167	0.6	0.7954	0.5863	0.8724	0.1863	0.0866	0.7954	0.5863	0.8724	0.3311	0.0898	0.9519	0.8759	0.9609		-4	0.2732	0.0787	-29.4	0.0027	0.0008	0.007	0.3727	0.2357	0.0027	0.001	0.0104	0.3316	0.1987	0.0025	0.0009	0.0097		-0.4454	0.0092	0.01	-0.307	0.0139	0.015	17.1167	0.0511	0.1154		0.7761	0.433	0.6192
7	0.1337	0.0926	0.7	0.7702	0.5767	0.8551	0.1582	0.1118	0.7702	0.5767	0.8551	0.2734	0.0843	0.9398	0.8562	0.9513		-3	0.4258	0.1301	-29.3	0.0028	0.0008	0.0071	0.5742	0.2391	0.0028	0.001	0.0106	0.4726	0.1935	0.0026	0.0009	0.0098		-0.3626	0.0164	0.02	-0.2301	0.0222	0.005	19.75	0.0663	0.0462		0.9088	0.4186	0.6602
8	0.0777	0.0938	0.8	0.7467	0.5672	0.8382	0.1561	0.1044	0.7467	0.5672	0.8382	0.2271	0.0824	0.9271	0.837	0.941		-2	0.4905	0.1042	-29.2	0.0028	0.0008	0.0072	0.6784	0.2448	0.0028	0.001	0.0107	0.5987	0.1909	0.0026	0.0009	0.01		-0.2798	0.0225	0.015	-0.1532	0.0345	0.04	22.3833	0.0545	0.0462		0.8467	0.5658	0.6034
9	0.1901	0.1382	0.9	0.7249	0.5579	0.8216	0.1973	0.0868	0.7249	0.5579	0.8216	0.2108	0.0849	0.9138	0.8182	0.9302		-1	0.6682	0.1309	-29.1	0.0029	0.0008	0.0073	0.8991	0.2417	0.0029	0.001	0.0109	0.6925	0.2139	0.0027	0.0009	0.0101		-0.197	0.0366	0.015	-0.0763	0.0447	0.02	25.0167	0.0257	0.0538		0.6131	0.5296	0.6334
10	0.1443	0.0657	1	0.7044	0.5488	0.8053	0.1094	0.1053	0.7044	0.5488	0.8053	0.1992	0.0846	0.9001	0.7998	0.919		0	1	0.1465	-29	0.0029	0.0008	0.0074	1	0.2503	0.0029	0.001	0.0111	1	0.228	0.0027	0.001	0.0103		-0.1142	0.0455	0.045	0.0006	0.0559	0.03	27.65	0.0356	0.0308		0.4252	0.4684	0.4667
11	0.1782	0.1009	1.1	0.6852	0.5398	0.7894	0.1347	0.1154	0.6852	0.5398	0.7894	0.1658	0.0852	0.8861	0.7819	0.9073		1	0.7231	0.1416	-28.9	0.003	0.0009	0.0075	1.1368	0.2494	0.003	0.0011	0.0113	0.9674	0.2166	0.0028	0.001	0.0105		-0.0315	0.0595	0.03	0.0775	0.0753	0.065	30.2833	0.0169	0.0154		0.4809	0.3435	0.4628
12	0.1249	0.1027	1.2	0.6671	0.5309	0.7738	0.1546	0.1043	0.6671	0.5309	0.7738	0.1369	0.0841	0.8719	0.7644	0.8953		2	0.4896	0.1051	-28.8	0.0031	0.0009	0.0076	1.0287	0.2369	0.0031	0.0011	0.0114	0.903	0.2058	0.0028	0.001	0.0106		0.0513	0.0655	0.09	0.1544	0.0832	0.055	32.9167	0.0215	0.0231		0.4031	0.3136	0.2188
13	0.1105	0.0833	1.3	0.6499	0.5222	0.7585	-0.0362	0.1296	0.6499	0.5222	0.7585	0.1095	0.0856	0.8576	0.7473	0.883		3	0.4385	0.101	-28.7	0.0031	0.0009	0.0078	0.9391	0.1873	0.0031	0.0011	0.0116	0.7115	0.1715	0.0029	0.001	0.0108		0.1341	0.0816	0.085	0.2313	0.0918	0.08	35.55	0.015	0.0077		0.3832	0.36	0.288
14	0.1703	0.0848	1.4	0.6337	0.5136	0.7435	0.0283	0.1016	0.6337	0.5136	0.7435	0.0836	0.0757	0.8431	0.7305	0.8705		4	0.2842	0.1071	-28.6	0.0032	0.0009	0.0079	0.7445	0.199	0.0032	0.0012	0.0118	0.6604	0.1574	0.003	0.0011	0.011		0.2169	0.087	0.13	0.3082	0.0849	0.05	38.1833	0.0059	0.0154		0.4613	0.2748	0.2728
15	0.1102	0.0909	1.5	0.6182	0.5052	0.7288	0.104	0.0836	0.6182	0.5052	0.7288	0.0603	0.067	0.8286	0.714	0.8578		5	0.2461	0.0909	-28.5	0.0033	0.0009	0.008	0.4633	0.181	0.0033	0.0012	0.012	0.5711	0.1644	0.003	0.0011	0.0111		0.2997	0.0909	0.08	0.3851	0.0872	0.09	40.8167	0.01	0		0.6427	0.4226	0.6013
16	0.0775	0.0791	1.6	0.6034	0.4968	0.7144	0.0344	0.0814	0.6034	0.4968	0.7144	0.0513	0.0654	0.8141	0.6979	0.845		6	0.1752	0.0832	-28.4	0.0033	0.001	0.0081	0.2589	0.1882	0.0033	0.0012	0.0122	0.4237	0.1574	0.0031	0.0011	0.0113		0.3825	0.0915	0.12	0.462	0.0775	0.085	43.45	0.0059	0.0154		0.6257	0.6371	0.6902
17	0.3144	0.1119	1.7	0.5893	0.4887	0.7003	0.0238	0.0764	0.5893	0.4887	0.7003	0.0285	0.0595	0.7996	0.6822	0.832		7	0.1999	0.0998	-28.3	0.0034	0.001	0.0083	0.2138	0.1178	0.0034	0.0012	0.0124	0.3074	0.1591	0.0031	0.0011	0.0115		0.4652	0.0832	0.07	0.5388	0.0657	0.13	46.0833	0.0026	0.0077		0.457	0.8078	0.8125
18	-0.0348	0.094	1.8	0.5758	0.4806	0.6864	0.0077	0.1108	0.5758	0.4806	0.6864	0.0164	0.0615	0.7853	0.6668	0.819		8	0.2058	0.0932	-28.2	0.0035	0.001	0.0084	0.2928	0.1429	0.0035	0.0013	0.0126	0.2779	0.151	0.0032	0.0012	0.0117		0.548	0.0678	0.04	0.6157	0.0612	0.07	48.7167	0.0022	0.0077		0.4475	0.7277	0.6762
19	0.1106	0.0993	1.9	0.5627	0.4727	0.6729	0.0455	0.099	0.5627	0.4727	0.6729	0.0128	0.0629	0.771	0.6518	0.8059		9	0.1723	0.0708	-28.1	0.0035	0.001	0.0085	0.238	0.1212	0.0035	0.0013	0.0128	0.2458	0.1612	0.0033	0.0012	0.0118		0.6308	0.0604	0.065	0.6926	0.0491	0.09	51.35	0.0015	0		0.1255	0.2816	0.5631
20	-0.0525	0.1331	2	0.5502	0.4649	0.6596	0.0441	0.0973	0.5502	0.4649	0.6596	0.0059	0.0661	0.7568	0.6371	0.7928		10	0.1927	0.0818	-28	0.0036	0.0011	0.0087	0.2743	0.1593	0.0036	0.0013	0.013	0.2363	0.1624	0.0033	0.0012	0.012		0.7136	0.0445	0.03	0.7695	0.0395	0.04	53.9833	0.0021	0		0.235	0.1592	0.4747
21	-0.1998	0.0908	2.1	0.5381	0.4572	0.6465	0.0458	0.083	0.5381	0.4572	0.6465	0.0155	0.0691	0.7428	0.6228	0.7797					-27.9	0.0037	0.0011	0.0088			0.0037	0.0014	0.0132			0.0034	0.0013	0.0122		0.7964	0.0413	0.04	0.8464	0.029	0.03	56.6167	0.0012	0		0.1614	-0.0849	0.3774
22	-0.0619	0.0758	2.2	0.5264	0.4497	0.6337	0.0549	0.0899	0.5264	0.4497	0.6337	0.0195	0.0657	0.7289	0.6089	0.7666					-27.8	0.0037	0.0011	0.0089			0.0037	0.0014	0.0134			0.0035	0.0013	0.0124		0.8791	0.0302	0.015	0.9233	0.021	0.035	59.25	0.0004	0		0.5689	0.2953	0.4926
23	0.0975	0.1721	2.3	0.5151	0.4423	0.6212	0.0103	0.0963	0.5151	0.4423	0.6212	0.0212	0.0633	0.7153	0.5953	0.7536					-27.7	0.0038	0.0011	0.0091			0.0038	0.0014	0.0136			0.0035	0.0013	0.0126		0.9619	0.0191	0.015	1.0002	0.014	0.025	61.8833	0.0012	0		0.6987	0.4473	0.6489
24	0.0479	0.108	2.4	0.5042	0.435	0.6089	0.07	0.0723	0.5042	0.435	0.6089	0.0271	0.058	0.7017	0.5819	0.7406					-27.6	0.0039	0.0012	0.0092			0.0039	0.0015	0.0138			0.0036	0.0014	0.0128		1.0447	0.0125	0.02	1.0771	0.0091	0	64.5167	0.0009	0		0.9891	0.8898	0.9447
			2.5	0.4936	0.4279	0.5969			0.4936	0.4279	0.5969			0.6884	0.5688	0.7278					-27.5	0.004	0.0012	0.0093			0.004	0.0015	0.014			0.0037	0.0014	0.013		1.1275	0.0069	0.02	1.154	0.0079	0	67.15	0.0004	0		0.8503	0.8472	1.0927
			2.6	0.4832	0.4209	0.5851			0.4832	0.4209	0.5851			0.6753	0.556	0.715					-27.4	0.004	0.0012	0.0095			0.004	0.0015	0.0142			0.0038	0.0014	0.0132		1.2103	0.0068	0.01	1.2309	0.0043	0.005	69.7833	0.0004	0		0.8711	0.9249	1.1382
			2.7	0.4732	0.414	0.5735			0.4732	0.414	0.5735			0.6624	0.5434	0.7023					-27.3	0.0041	0.0012	0.0096			0.0041	0.0016	0.0144			0.0038	0.0015	0.0134		1.293	0.0042	0	1.3078	0.0038	0	72.4167	0	0		0.5789	0.6536	1.1617
			2.8	0.4634	0.4072	0.5622			0.4634	0.4072	0.5622			0.6497	0.5312	0.6897					-27.2	0.0042	0.0013	0.0098			0.0042	0.0016	0.0147			0.0039	0.0015	0.0136		1.3758	0.0019	0.005	1.3847	0.0023	0	75.05	0.0001	0		0.4589	0.6662	1.0038
			2.9	0.4539	0.4005	0.551			0.4539	0.4005	0.551			0.6372	0.5192	0.6773					-27.1	0.0043	0.0013	0.0099			0.0043	0.0016	0.0149			0.004	0.0015	0.0138		1.4586			1.4616			77.6833				0.2953	0.5517	0.8397
			3	0.4446	0.3939	0.5401			0.4446	0.3939	0.5401			0.6249	0.5075	0.665					-27	0.0044	0.0013	0.0101			0.0044	0.0017	0.0151			0.0041	0.0016	0.0141												0.43	0.5092	0.5833
			3.1	0.4356	0.3866	0.5293			0.4356	0.3866	0.5293			0.6128	0.4961	0.6528					-26.9	0.0045	0.0014	0.0103			0.0045	0.0017	0.0154			0.0042	0.0016	0.0143												0.3974	0.4179	0.5313
			3.2	0.4268	0.3781	0.5188			0.4268	0.3781	0.5188			0.6009	0.485	0.6408					-26.8	0.0046	0.0014	0.0104			0.0046	0.0018	0.0156			0.0042	0.0016	0.0145												0.266	0.1783	0.5015
			3.3	0.4182	0.3689	0.5085			0.4182	0.3689	0.5085			0.5892	0.4741	0.6289					-26.7	0.0047	0.0014	0.0106			0.0047	0.0018	0.0159			0.0043	0.0017	0.0147												0.1534	0.3801	0.4589
			3.4	0.4097	0.3599	0.4984			0.4097	0.3599	0.4984			0.5778	0.4635	0.6175					-26.6	0.0047	0.0015	0.0108			0.0047	0.0019	0.0161			0.0044	0.0017	0.015												0.2072	0.3254	0.3679
			3.5	0.4015	0.3513	0.4886			0.4015	0.3513	0.4886			0.5665	0.4531	0.6068					-26.5	0.0048	0.0015	0.0109			0.0048	0.0019	0.0164			0.0045	0.0018	0.0152												0.3817	0.4504	0.3074
			3.6	0.3935	0.3429	0.4789			0.3935	0.3429	0.4789			0.5555	0.4429	0.5965					-26.4	0.0049	0.0015	0.0111			0.0049	0.0019	0.0166			0.0046	0.0018	0.0154												0.5744	0.478	0.3614
			3.7	0.3856	0.3347	0.4695			0.3856	0.3347	0.4695			0.5446	0.4329	0.5864					-26.3	0.005	0.0016	0.0113			0.005	0.002	0.0169			0.0047	0.0018	0.0157												0.7434	0.6101	0.4875
			3.8	0.3779	0.3268	0.4602			0.3779	0.3268	0.4602			0.534	0.4231	0.5764					-26.2	0.0051	0.0016	0.0114			0.0051	0.002	0.0171			0.0048	0.0019	0.0159												0.7999	0.7277	0.6441
			3.9	0.3704	0.3191	0.4511			0.3704	0.3191	0.4511			0.5235	0.4136	0.5666					-26.1	0.0052	0.0017	0.0116			0.0052	0.0021	0.0174			0.0049	0.0019	0.0162												0.6829	0.6132	0.609
			4	0.363	0.3116	0.4421			0.363	0.3116	0.4421			0.5133	0.4043	0.557					-26	0.0053	0.0017	0.0118			0.0053	0.0021	0.0177			0.005	0.002	0.0164												0.5636	0.567	0.5954
			4.1	0.3558	0.3044	0.4334			0.3558	0.3044	0.4334			0.5032	0.3952	0.5475					-25.9	0.0055	0.0017	0.012			0.0055	0.0022	0.018			0.0051	0.002	0.0167												0.6758	0.7786	0.6111
			4.2	0.3487	0.2973	0.4247			0.3487	0.2973	0.4247			0.4934	0.3863	0.5382					-25.8	0.0056	0.0018	0.0122			0.0056	0.0022	0.0182			0.0052	0.0021	0.0169												0.8061	0.7734	0.68
			4.3	0.3418	0.2904	0.4163			0.3418	0.2904	0.4163			0.4837	0.3776	0.529					-25.7	0.0057	0.0018	0.0124			0.0057	0.0023	0.0185			0.0053	0.0021	0.0172												0.9319	0.7351	0.7282
			4.4	0.335	0.2838	0.408			0.335	0.2838	0.408			0.4742	0.3692	0.52					-25.6	0.0058	0.0019	0.0126			0.0058	0.0024	0.0188			0.0054	0.0022	0.0175												0.6154	0.4628	0.6933
			4.5	0.3284	0.2773	0.3999			0.3284	0.2773	0.3999			0.4649	0.3609	0.5111					-25.5	0.0059	0.0019	0.0128			0.0059	0.0024	0.0191			0.0055	0.0022	0.0177												0.3356	0.2499	0.627
			4.6	0.3219	0.2709	0.392			0.3219	0.2709	0.392			0.4558	0.3528	0.5026					-25.4	0.006	0.002	0.013			0.006	0.0025	0.0194			0.0056	0.0023	0.018												0.1246	0.166	0.4158
			4.7	0.3156	0.2647	0.3842			0.3156	0.2647	0.3842			0.4468	0.3448	0.4943					-25.3	0.0062	0.002	0.0132			0.0062	0.0025	0.0197			0.0057	0.0023	0.0183												0.2634	0.0639	0.2587
			4.8	0.3093	0.2587	0.3772			0.3093	0.2587	0.3772			0.4381	0.3371	0.4862					-25.2	0.0063	0.0021	0.0134			0.0063	0.0026	0.02			0.0058	0.0024	0.0186												0.3122	0.0083	0.2192
			4.9	0.3032	0.2529	0.3705			0.3032	0.2529	0.3705			0.4295	0.3295	0.4782					-25.1	0.0064	0.0021	0.0136			0.0064	0.0026	0.0203			0.0059	0.0025	0.0189												0.4087	0.0248	0.1996
			5	0.2972	0.2472	0.3639			0.2972	0.2472	0.3639			0.421	0.322	0.4703					-25	0.0065	0.0022	0.0138			0.0065	0.0027	0.0207			0.0061	0.0025	0.0192												0.2479	0.1466	0.2038
			5.1	0.2914	0.2416	0.3575			0.2914	0.2416	0.3575			0.4127	0.3148	0.4626					-24.9	0.0067	0.0022	0.014			0.0067	0.0028	0.021			0.0062	0.0026	0.0195												0.3424	0.2166	0.1593
			5.2	0.2856	0.2362	0.3513			0.2856	0.2362	0.3513			0.4046	0.3077	0.455					-24.8	0.0068	0.0023	0.0142			0.0068	0.0028	0.0213			0.0063	0.0026	0.0198												0.2727	0.1638	0.211
			5.3	0.28	0.2309	0.3454			0.28	0.2309	0.3454			0.3967	0.3008	0.4475					-24.7	0.0069	0.0023	0.0144			0.0069	0.0029	0.0216			0.0064	0.0027	0.0201												0.4996	0.2698	0.2908
			5.4	0.2745	0.2257	0.3395			0.2745	0.2257	0.3395			0.3889	0.294	0.4401					-24.6	0.0071	0.0024	0.0147			0.0071	0.003	0.022			0.0066	0.0028	0.0204												0.3219	0.4034	0.4121
			5.5	0.269	0.2207	0.3338			0.269	0.2207	0.3338			0.3812	0.2874	0.4329					-24.5	0.0072	0.0024	0.0149			0.0072	0.0031	0.0223			0.0067	0.0028	0.0207												0.5281	0.465	0.4921
			5.6	0.2637	0.2157	0.3282			0.2637	0.2157	0.3282			0.3737	0.281	0.4258					-24.4	0.0074	0.0025	0.0151			0.0074	0.0031	0.0227			0.0068	0.0029	0.021												0.4011	0.2611	0.4733
			5.7	0.2585	0.2109	0.3226			0.2585	0.2109	0.3226			0.3664	0.2747	0.4188					-24.3	0.0075	0.0025	0.0154			0.0075	0.0032	0.023			0.007	0.003	0.0214												0.4741	0.1394	0.4091
			5.8	0.2535	0.2063	0.3172			0.2535	0.2063	0.3172			0.3592	0.2685	0.4119					-24.2	0.0077	0.0026	0.0156			0.0077	0.0033	0.0234			0.0071	0.003	0.0217												0.1041	0.2593	0.3643
			5.9	0.2485	0.2017	0.3119			0.2485	0.2017	0.3119			0.3521	0.2625	0.4051					-24.1	0.0078	0.0027	0.0159			0.0078	0.0034	0.0237			0.0073	0.0031	0.0221												0.0906	0.2148	0.302
			6	0.2436	0.1972	0.3066			0.2436	0.1972	0.3066			0.3452	0.2565	0.3984					-24	0.008	0.0027	0.0161			0.008	0.0034	0.0241			0.0074	0.0032	0.0224												0.2304	0.4225	0.3289
			6.1	0.2388	0.1929	0.3015			0.2388	0.1929	0.3015			0.3384	0.2508	0.3919					-23.9	0.0081	0.0028	0.0164			0.0081	0.0035	0.0245			0.0075	0.0033	0.0227												0.3661	0.3804	0.305
			6.2	0.2341	0.1886	0.2964			0.2341	0.1886	0.2964			0.3317	0.2451	0.3854					-23.8	0.0083	0.0029	0.0166			0.0083	0.0036	0.0249			0.0077	0.0034	0.0231												0.4356	0.5601	0.4266
			6.3	0.2295	0.1844	0.2914			0.2295	0.1844	0.2914			0.3252	0.2396	0.3791					-23.7	0.0085	0.0029	0.0169			0.0085	0.0037	0.0253			0.0079	0.0034	0.0235												0.4851	0.4966	0.4254
			6.4	0.2249	0.1804	0.2865			0.2249	0.1804	0.2865			0.3188	0.2342	0.3729					-23.6	0.0086	0.003	0.0171			0.0086	0.0038	0.0257			0.008	0.0035	0.0238												0.5856	0.5278	0.6058
			6.5	0.2205	0.1764	0.2816			0.2205	0.1764	0.2816			0.3126	0.2289	0.3667					-23.5	0.0088	0.0031	0.0174			0.0088	0.0039	0.0261			0.0082	0.0036	0.0242												0.5826	0.4592	0.6013
			6.6	0.2162	0.1725	0.2769			0.2162	0.1725	0.2769			0.3064	0.2238	0.3607					-23.4	0.009	0.0032	0.0177			0.009	0.004	0.0265			0.0083	0.0037	0.0246												0.5621	0.5212	0.5839
			6.7	0.2119	0.1687	0.2722			0.2119	0.1687	0.2722			0.3004	0.2188	0.3549					-23.3	0.0092	0.0032	0.018			0.0092	0.0041	0.0269			0.0085	0.0038	0.025												0.6806	0.5259	0.4009
			6.8	0.2077	0.165	0.2676			0.2077	0.165	0.2676			0.2945	0.2139	0.3494					-23.2	0.0093	0.0033	0.0182			0.0093	0.0042	0.0273			0.0087	0.0039	0.0254												0.6626	0.4643	0.3034
			6.9	0.2037	0.1614	0.2631			0.2037	0.1614	0.2631			0.2887	0.2091	0.3441					-23.1	0.0095	0.0034	0.0185			0.0095	0.0043	0.0277			0.0089	0.004	0.0258												0.5526	0.3375	0.2747
			7	0.1997	0.1579	0.2586			0.1997	0.1579	0.2586			0.283	0.2044	0.3388					-23	0.0097	0.0035	0.0188			0.0097	0.0044	0.0282			0.009	0.0041	0.0262												0.2511	0.285	0.2314
			7.1	0.1957	0.1544	0.2543			0.1957	0.1544	0.2543			0.2774	0.1998	0.3336					-22.9	0.0099	0.0036	0.0191			0.0099	0.0045	0.0286			0.0092	0.0042	0.0266												-0.0405	0.3978	0.1572
			7.2	0.1919	0.151	0.25			0.1919	0.151	0.25			0.272	0.1953	0.3285					-22.8	0.0101	0.0036	0.0194			0.0101	0.0046	0.0291			0.0094	0.0043	0.027												-0.04	0.3027	0.2226
			7.3	0.1881	0.1477	0.2458			0.1881	0.1477	0.2458			0.2666	0.1908	0.3234					-22.7	0.0103	0.0037	0.0197			0.0103	0.0047	0.0295			0.0096	0.0044	0.0274												0.1577	0.0842	0.2324
			7.4	0.1844	0.1445	0.2416			0.1844	0.1445	0.2416			0.2614	0.1865	0.3184					-22.6	0.0105	0.0038	0.02			0.0105	0.0048	0.03			0.0098	0.0045	0.0278												0.4031	-0.1239	0.2717
			7.5	0.1808	0.1414	0.2376			0.1808	0.1414	0.2376			0.2562	0.1824	0.3135					-22.5	0.0107	0.0039	0.0203			0.0107	0.0049	0.0305			0.01	0.0046	0.0283												0.3956	0.1479	0.1041
			7.6	0.1772	0.1383	0.2336			0.1772	0.1383	0.2336			0.2512	0.1783	0.3086					-22.4	0.011	0.004	0.0207			0.011	0.005	0.0309			0.0102	0.0047	0.0287												0.2673	0.2614	0.0559
			7.7	0.1737	0.1353	0.2296			0.1737	0.1353	0.2296			0.2462	0.1743	0.3039					-22.3	0.0112	0.0041	0.021			0.0112	0.0052	0.0314			0.0104	0.0048	0.0292												0.1746	0.2653	-0.0191
			7.8	0.1703	0.1323	0.2258			0.1703	0.1323	0.2258			0.2414	0.1704	0.2992					-22.2	0.0114	0.0042	0.0213			0.0114	0.0053	0.0319			0.0106	0.0049	0.0296												0.358	0.088	0.1432
			7.9	0.1669	0.1294	0.222			0.1669	0.1294	0.222			0.2366	0.1665	0.2946					-22.1	0.0116	0.0043	0.0216			0.0116	0.0054	0.0324			0.0108	0.005	0.0301												0.5008	0.1994	0.2321
			8	0.1637	0.1266	0.2182			0.1637	0.1266	0.2182			0.232	0.1628	0.29					-22	0.0119	0.0044	0.022			0.0119	0.0055	0.0329			0.011	0.0051	0.0306												0.5759	0.3948	0.3993
			8.1	0.1604	0.1238	0.2145			0.1604	0.1238	0.2145			0.2274	0.1591	0.2855					-21.9	0.0121	0.0045	0.0223			0.0121	0.0057	0.0334			0.0112	0.0053	0.031												0.4506	0.354	0.3776
			8.2	0.1573	0.1212	0.2109			0.1573	0.1212	0.2109			0.223	0.1555	0.2811					-21.8	0.0124	0.0046	0.0227			0.0124	0.0058	0.034			0.0115	0.0054	0.0315												0.36	0.3646	0.4289
			8.3	0.1542	0.1185	0.2073			0.1542	0.1185	0.2073			0.2186	0.152	0.2768					-21.7	0.0126	0.0047	0.023			0.0126	0.0059	0.0345			0.0117	0.0055	0.032												0.5983	0.2475	0.4131
			8.4	0.1512	0.1159	0.2038			0.1512	0.1159	0.2038			0.2143	0.1486	0.2725					-21.6	0.0129	0.0048	0.0234			0.0129	0.0061	0.035			0.0119	0.0057	0.0325												0.6348	0.4569	0.476
			8.5	0.1482	0.1134	0.2004			0.1482	0.1134	0.2004			0.21	0.1453	0.2683					-21.5	0.0131	0.005	0.0238			0.0131	0.0062	0.0356			0.0122	0.0058	0.033												0.5547	0.4046	0.3806
			8.6	0.1453	0.1109	0.197			0.1453	0.1109	0.197			0.2059	0.142	0.2642					-21.4	0.0134	0.0051	0.0241			0.0134	0.0064	0.0361			0.0124	0.0059	0.0335												0.4875	0.4592	0.3328
			8.7	0.1424	0.1085	0.1937			0.1424	0.1085	0.1937			0.2019	0.1388	0.2601					-21.3	0.0136	0.0052	0.0245			0.0136	0.0065	0.0367			0.0127	0.0061	0.0341												0.2383	0.3022	0.2486
			8.8	0.1396	0.1062	0.1904			0.1396	0.1062	0.1904			0.1979	0.1357	0.2561					-21.2	0.0139	0.0053	0.0249			0.0139	0.0067	0.0373			0.0129	0.0062	0.0346												0.3233	0.3413	0.3343
			8.9	0.1369	0.1039	0.1872			0.1369	0.1039	0.1872			0.194	0.1327	0.2522					-21.1	0.0142	0.0055	0.0253			0.0142	0.0069	0.0379			0.0132	0.0064	0.0351												0.1152	0.344	0.3063
			9	0.1342	0.1016	0.1841			0.1342	0.1016	0.1841			0.1902	0.1297	0.2483					-21	0.0145	0.0056	0.0257			0.0145	0.007	0.0384			0.0135	0.0065	0.0357												0.2279	0.3764	0.2945
			9.1	0.1315	0.0994	0.181			0.1315	0.0994	0.181			0.1864	0.1268	0.2445					-20.9	0.0148	0.0057	0.0261			0.0148	0.0072	0.0391			0.0137	0.0067	0.0363												0.3502	0.3002	0.2169
			9.2	0.1289	0.0972	0.1779			0.1289	0.0972	0.1779			0.1828	0.1239	0.2407					-20.8	0.0151	0.0059	0.0265			0.0151	0.0074	0.0397			0.014	0.0068	0.0368												0.549	0.3802	0.2303
			9.3	0.1264	0.0951	0.1749			0.1264	0.0951	0.1749			0.1792	0.1211	0.237					-20.7	0.0154	0.006	0.0269			0.0154	0.0075	0.0403			0.0143	0.007	0.0374												0.7215	0.4899	0.2662
			9.4	0.1239	0.0931	0.172			0.1239	0.0931	0.172			0.1756	0.1184	0.2333					-20.6	0.0157	0.0061	0.0273			0.0157	0.0077	0.0409			0.0146	0.0072	0.038												0.5476	0.5274	0.2734
			9.5	0.1215	0.0911	0.1691			0.1215	0.0911	0.1691			0.1722	0.1157	0.2297					-20.5	0.016	0.0063	0.0278			0.016	0.0079	0.0416			0.0149	0.0073	0.0386												0.2546	0.3832	0.2176
			9.6	0.1191	0.0891	0.1662			0.1191	0.0891	0.1662			0.1688	0.1131	0.2261					-20.4	0.0163	0.0064	0.0282			0.0163	0.0081	0.0422			0.0152	0.0075	0.0392												-0.0969	0.1859	0.2352
			9.7	0.1167	0.0871	0.1634			0.1167	0.0871	0.1634			0.1655	0.1106	0.2227					-20.3	0.0167	0.0066	0.0286			0.0167	0.0083	0.0429			0.0155	0.0077	0.0398												0.0414	0.1712	0.3196
			9.8	0.1144	0.0853	0.1606			0.1144	0.0853	0.1606			0.1622	0.1081	0.2192					-20.2	0.017	0.0068	0.0291			0.017	0.0085	0.0435			0.0158	0.0079	0.0404												0.2541	0.3516	0.3341
			9.9	0.1122	0.0834	0.1579			0.1122	0.0834	0.1579			0.159	0.1057	0.2158					-20.1	0.0173	0.0069	0.0295			0.0173	0.0087	0.0442			0.0161	0.0081	0.0411												0.3194	0.4099	0.3444
			10	0.11	0.0816	0.1554			0.11	0.0816	0.1554			0.1559	0.1033	0.2125					-20	0.0177	0.0071	0.03			0.0177	0.0089	0.0449			0.0164	0.0083	0.0417												0.1709	0.4877	0.3012
			10.1	0.1078	0.0798	0.1528			0.1078	0.0798	0.1528			0.1528	0.101	0.2092					-19.9	0.018	0.0073	0.0305			0.018	0.0091	0.0456			0.0168	0.0085	0.0424												0.0845	0.2556	0.3801
			10.2	0.1057	0.0781	0.1504			0.1057	0.0781	0.1504			0.1498	0.0987	0.206					-19.8	0.0184	0.0074	0.0309			0.0184	0.0093	0.0463			0.0171	0.0087	0.043												0.2303	0.0062	0.313
			10.3	0.1036	0.0764	0.1479			0.1036	0.0764	0.1479			0.1469	0.0965	0.2029					-19.7	0.0188	0.0076	0.0314			0.0188	0.0096	0.0471			0.0174	0.0089	0.0437												0.2976	0.0584	0.2645
			10.4	0.1016	0.0747	0.1455			0.1016	0.0747	0.1455			0.144	0.0943	0.1997					-19.6	0.0191	0.0078	0.0319			0.0191	0.0098	0.0478			0.0178	0.0091	0.0444												0.2154	0.2742	0.2411
			10.5	0.0996	0.0731	0.1431			0.0996	0.0731	0.1431			0.1411	0.0922	0.1967					-19.5	0.0195	0.008	0.0324			0.0195	0.01	0.0485			0.0181	0.0093	0.0451												0.1646	0.4705	0.2804
			10.6	0.0976	0.0715	0.1408			0.0976	0.0715	0.1408			0.1384	0.0901	0.1936					-19.4	0.0199	0.0082	0.0329			0.0199	0.0103	0.0493			0.0185	0.0095	0.0458												0.3496	0.3942	0.2783
			10.7	0.0957	0.07	0.1385			0.0957	0.07	0.1385			0.1356	0.0881	0.1906					-19.3	0.0203	0.0084	0.0334			0.0203	0.0105	0.0501			0.0189	0.0098	0.0465												0.6088	0.3337	0.2944
			10.8	0.0938	0.0685	0.1362			0.0938	0.0685	0.1362			0.133	0.0861	0.1877					-19.2	0.0207	0.0086	0.034			0.0207	0.0108	0.0509			0.0193	0.01	0.0472												0.6968	0.5997	0.3184
			10.9	0.092	0.0669	0.134			0.092	0.0669	0.134			0.1304	0.0841	0.1848					-19.1	0.0212	0.0088	0.0345			0.0212	0.011	0.0517			0.0196	0.0103	0.048												0.5153	0.7217	0.3803
			11	0.0902	0.0653	0.1318			0.0902	0.0653	0.1318			0.1278	0.0823	0.1819					-19	0.0216	0.009	0.035			0.0216	0.0113	0.0525			0.02	0.0105	0.0487												0.2501	0.6954	0.3981
			11.1	0.0884	0.0638	0.1297			0.0884	0.0638	0.1297			0.1253	0.0804	0.1791					-18.9	0.022	0.0092	0.0356			0.022	0.0116	0.0533			0.0204	0.0108	0.0495												0.2116	0.4765	0.4175
			11.2	0.0866	0.0623	0.1276			0.0866	0.0623	0.1276			0.1228	0.0786	0.1764					-18.8	0.0225	0.0094	0.0361			0.0225	0.0119	0.0541			0.0209	0.011	0.0503												0.2225	0.3206	0.3853
			11.3	0.0849	0.0608	0.1255			0.0849	0.0608	0.1255			0.1204	0.0768	0.1736					-18.7	0.0229	0.0097	0.0367			0.0229	0.0121	0.055			0.0213	0.0113	0.0511												0.346	0.1338	0.3275
			11.4	0.0833	0.0594	0.1235			0.0833	0.0594	0.1235			0.118	0.0751	0.1709					-18.6	0.0234	0.0099	0.0373			0.0234	0.0124	0.0558			0.0217	0.0116	0.0518												0.4015	0.2527	0.2426
			11.5	0.0816	0.058	0.1215			0.0816	0.058	0.1215			0.1157	0.0734	0.1683					-18.5	0.0238	0.0101	0.0379			0.0238	0.0127	0.0567			0.0221	0.0118	0.0527												0.6341	0.3329	0.3149
			11.6	0.08	0.0566	0.1197			0.08	0.0566	0.1197			0.1134	0.0718	0.1657					-18.4	0.0243	0.0104	0.0385			0.0243	0.013	0.0576			0.0226	0.0121	0.0535												0.5294	0.6823	0.482
			11.7	0.0784	0.0553	0.1178			0.0784	0.0553	0.1178			0.1112	0.0702	0.1632					-18.3	0.0248	0.0106	0.0391			0.0248	0.0134	0.0585			0.023	0.0124	0.0543												0.4803	0.71	0.7081
			11.8	0.0769	0.054	0.116			0.0769	0.054	0.116			0.109	0.0686	0.1607					-18.2	0.0253	0.0109	0.0397			0.0253	0.0137	0.0594			0.0235	0.0127	0.0552												0.2171	0.7152	0.8279
			11.9	0.0754	0.0527	0.1142			0.0754	0.0527	0.1142			0.1068	0.067	0.1582					-18.1	0.0258	0.0111	0.0403			0.0258	0.014	0.0603			0.024	0.013	0.056												0.5218	0.5071	0.8038
			12	0.0739	0.0515	0.1125			0.0739	0.0515	0.1125			0.1047	0.0655	0.1558					-18	0.0263	0.0114	0.0409			0.0263	0.0143	0.0613			0.0245	0.0133	0.0569												0.8751	0.6729	0.7523
			12.1	0.0724	0.0503	0.1107			0.0724	0.0503	0.1107			0.1027	0.064	0.1534					-17.9	0.0269	0.0117	0.0416			0.0269	0.0147	0.0622			0.0249	0.0136	0.0578												1.1922	0.6666	0.9106
			12.2	0.071	0.0491	0.109			0.071	0.0491	0.109			0.1007	0.0625	0.151					-17.8	0.0274	0.012	0.0422			0.0274	0.015	0.0632			0.0255	0.014	0.0587												1.0563	0.9451	1.1941
			12.3	0.0696	0.0479	0.1074			0.0696	0.0479	0.1074			0.0987	0.0611	0.1487					-17.7	0.028	0.0123	0.0429			0.028	0.0154	0.0642			0.026	0.0143	0.0596												0.8861	0.7871	1.4216
			12.4	0.0682	0.0468	0.1057			0.0682	0.0468	0.1057			0.0967	0.0596	0.1464					-17.6	0.0285	0.0126	0.0436			0.0285	0.0158	0.0652			0.0265	0.0147	0.0606												0.831	0.8652	1.3826
			12.5	0.0669	0.0457	0.1041			0.0669	0.0457	0.1041			0.0948	0.0582	0.1441					-17.5	0.0291	0.0129	0.0442			0.0291	0.0162	0.0662			0.027	0.015	0.0615												1.0523	0.7913	1.3336
			12.6	0.0656	0.0446	0.1025			0.0656	0.0446	0.1025			0.093	0.0569	0.1419					-17.4	0.0297	0.0132	0.0449			0.0297	0.0166	0.0673			0.0276	0.0154	0.0625												1.0829	0.6796	1.1971
			12.7	0.0643	0.0436	0.1009			0.0643	0.0436	0.1009			0.0911	0.0555	0.1397					-17.3	0.0303	0.0135	0.0456			0.0303	0.017	0.0683			0.0281	0.0157	0.0635												0.7846	0.4619	1.1116
			12.8	0.063	0.0426	0.0993			0.063	0.0426	0.0993			0.0893	0.0542	0.1375					-17.2	0.0309	0.0138	0.0464			0.0309	0.0174	0.0694			0.0287	0.0161	0.0645												0.6019	0.3841	0.9386
			12.9	0.0618	0.0416	0.0978			0.0618	0.0416	0.0978			0.0876	0.0529	0.1354					-17.1	0.0315	0.0141	0.0471			0.0315	0.0178	0.0705			0.0293	0.0165	0.0655												0.3084	0.3693	0.7348
			13	0.0605	0.0406	0.0963			0.0605	0.0406	0.0963			0.0858	0.0517	0.1333					-17	0.0321	0.0145	0.0478			0.0321	0.0182	0.0716			0.0298	0.0169	0.0665												0.2666	0.2491	0.5356
			13.1	0.0593	0.0396	0.0948			0.0593	0.0396	0.0948			0.0841	0.0505	0.1313					-16.9	0.0328	0.0148	0.0486			0.0328	0.0186	0.0727			0.0304	0.0173	0.0675												0.118	0.0277	0.3742
			13.2	0.0582	0.0387	0.0933			0.0582	0.0387	0.0933			0.0825	0.0493	0.1292					-16.8	0.0335	0.0152	0.0493			0.0335	0.0191	0.0739			0.0311	0.0177	0.0686												0.2197	0.101	0.4033
			13.3	0.057	0.0378	0.0919			0.057	0.0378	0.0919			0.0808	0.0481	0.1272					-16.7	0.0341	0.0156	0.0501			0.0341	0.0196	0.075			0.0317	0.0182	0.0697												0.2453	0.3261	0.446
			13.4	0.0559	0.0369	0.0905			0.0559	0.0369	0.0905			0.0792	0.047	0.1253					-16.6	0.0348	0.0159	0.0509			0.0348	0.02	0.0762			0.0323	0.0186	0.0707												0.1717	0.544	0.5101
			13.5	0.0548	0.036	0.0891			0.0548	0.036	0.0891			0.0777	0.0459	0.1234					-16.5	0.0355	0.0163	0.0517			0.0355	0.0205	0.0774			0.033	0.019	0.0718												-0.0215	0.5415	0.5263
			13.6	0.0537	0.0352	0.0877			0.0537	0.0352	0.0877			0.0762	0.0448	0.1215					-16.4	0.0362	0.0167	0.0525			0.0362	0.021	0.0786			0.0336	0.0195	0.073												0.0417	0.7243	0.5636
			13.7	0.0527	0.0344	0.0864			0.0527	0.0344	0.0864			0.0747	0.0438	0.1196					-16.3	0.037	0.0171	0.0533			0.037	0.0215	0.0798			0.0343	0.02	0.0741												0.2148	0.7137	0.5612
			13.8	0.0516	0.0335	0.085			0.0516	0.0335	0.085			0.0732	0.0427	0.1178					-16.2	0.0377	0.0175	0.0541			0.0377	0.022	0.0811			0.035	0.0204	0.0753												0.3382	0.6515	0.5259
			13.9	0.0506	0.0328	0.0837			0.0506	0.0328	0.0837			0.0717	0.0417	0.1159					-16.1	0.0385	0.0179	0.055			0.0385	0.0226	0.0823			0.0357	0.0209	0.0765												0.3279	0.3447	0.3835
			14	0.0496	0.032	0.0824			0.0496	0.032	0.0824			0.0703	0.0407	0.1141					-16	0.0392	0.0184	0.0559			0.0392	0.0231	0.0836			0.0364	0.0214	0.0777												0.3414	0.2288	0.261
			14.1	0.0486	0.0312	0.0811			0.0486	0.0312	0.0811			0.0689	0.0398	0.1124					-15.9	0.04	0.0188	0.0567			0.04	0.0237	0.085			0.0372	0.022	0.0789												0.5288	0.5963	0.3124
			14.2	0.0477	0.0305	0.0799			0.0477	0.0305	0.0799			0.0676	0.0389	0.1106					-15.8	0.0408	0.0193	0.0576			0.0408	0.0242	0.0863			0.0379	0.0225	0.0801												0.6367	0.8564	0.5957
			14.3	0.0467	0.0298	0.0787			0.0467	0.0298	0.0787			0.0662	0.0379	0.1089					-15.7	0.0416	0.0197	0.0585			0.0416	0.0248	0.0876			0.0387	0.023	0.0814												0.3762	0.8336	0.6958
			14.4	0.0458	0.0291	0.0774			0.0458	0.0291	0.0774			0.0649	0.037	0.1073					-15.6	0.0425	0.0202	0.0594			0.0425	0.0254	0.089			0.0394	0.0236	0.0826												0.3428	0.5563	0.7109
			14.5	0.0449	0.0284	0.0762			0.0449	0.0284	0.0762			0.0636	0.0362	0.1056					-15.5	0.0433	0.0207	0.0604			0.0433	0.026	0.0904			0.0402	0.0242	0.0839												0.1498	0.4168	0.603
			14.6	0.044	0.0277	0.0751			0.044	0.0277	0.0751			0.0624	0.0353	0.104					-15.4	0.0442	0.0212	0.0613			0.0442	0.0266	0.0918			0.0411	0.0247	0.0853												0.3395	0.5027	0.682
			14.7	0.0432	0.0271	0.0739			0.0432	0.0271	0.0739			0.0612	0.0345	0.1024					-15.3	0.0451	0.0217	0.0623			0.0451	0.0273	0.0933			0.0419	0.0253	0.0866												0.1717	0.3663	0.6518
			14.8	0.0423	0.0264	0.0728			0.0423	0.0264	0.0728			0.06	0.0337	0.1008					-15.2	0.046	0.0222	0.0633			0.046	0.0279	0.0947			0.0427	0.0259	0.0879												0.2508	0.313	0.6561
			14.9	0.0415	0.0258	0.0716			0.0415	0.0258	0.0716			0.0588	0.0329	0.0992					-15.1	0.0469	0.0228	0.0642			0.0469	0.0286	0.0962			0.0436	0.0266	0.0893												0.3342	0.2689	0.5957
			15	0.0407	0.0252	0.0705			0.0407	0.0252	0.0705			0.0576	0.0321	0.0977					-15	0.0479	0.0233	0.0652			0.0479	0.0293	0.0977			0.0445	0.0272	0.0907												0.2809	0.3286	0.5256
			15.1	0.0399	0.0246	0.0695			0.0399	0.0246	0.0695			0.0565	0.0314	0.0962					-14.9	0.0489	0.0239	0.0663			0.0489	0.03	0.0992			0.0454	0.0279	0.0921												0.3378	0.3408	0.4154
			15.2	0.0391	0.024	0.0684			0.0391	0.024	0.0684			0.0554	0.0306	0.0947					-14.8	0.0498	0.0244	0.0673			0.0498	0.0307	0.1008			0.0463	0.0285	0.0936												0.1977	0.3153	0.374
			15.3	0.0383	0.0235	0.0673			0.0383	0.0235	0.0673			0.0543	0.0299	0.0933					-14.7	0.0508	0.025	0.0683			0.0508	0.0315	0.1024			0.0472	0.0292	0.095												0.3475	0.2477	0.3758
			15.4	0.0375	0.0229	0.0663			0.0375	0.0229	0.0663			0.0532	0.0292	0.0918					-14.6	0.0519	0.0256	0.0694			0.0519	0.0322	0.104			0.0481	0.0299	0.0965												0.1824	0.0307	0.42
			15.5	0.0368	0.0224	0.0653			0.0368	0.0224	0.0653			0.0522	0.0285	0.0904					-14.5	0.0529	0.0263	0.0705			0.0529	0.033	0.1056			0.0491	0.0307	0.098												-0.1061	-0.0575	0.4306
			15.6	0.0361	0.0219	0.0643			0.0361	0.0219	0.0643			0.0511	0.0278	0.089					-14.4	0.054	0.0269	0.0716			0.054	0.0338	0.1073			0.0501	0.0314	0.0996												-0.2315	-0.1275	0.3971
			15.7	0.0354	0.0213	0.0633			0.0354	0.0213	0.0633			0.0501	0.0272	0.0876					-14.3	0.055	0.0275	0.0727			0.055	0.0346	0.1089			0.0511	0.0321	0.1011												-0.0962	0.0814	0.2814
			15.8	0.0347	0.0208	0.0623			0.0347	0.0208	0.0623			0.0491	0.0265	0.0863					-14.2	0.0562	0.0282	0.0739			0.0562	0.0355	0.1106			0.0521	0.0329	0.1027												0.174	0.2531	0.1385
			15.9	0.034	0.0203	0.0613			0.034	0.0203	0.0613			0.0482	0.0259	0.085					-14.1	0.0573	0.0289	0.075			0.0573	0.0363	0.1124			0.0532	0.0337	0.1043												0.5419	0.3071	0.0706
			16	0.0333	0.0199	0.0604			0.0333	0.0199	0.0604			0.0472	0.0253	0.0836					-14	0.0584	0.0296	0.0762			0.0584	0.0372	0.1141			0.0543	0.0345	0.106												0.4466	0.2189	0.1155
			16.1	0.0327	0.0194	0.0595			0.0327	0.0194	0.0595			0.0463	0.0247	0.0823					-13.9	0.0596	0.0303	0.0774			0.0596	0.0381	0.1159			0.0554	0.0354	0.1076												0.3887	0.1705	0.1942
			16.2	0.032	0.0189	0.0585			0.032	0.0189	0.0585			0.0454	0.0241	0.0811					-13.8	0.0608	0.031	0.0786			0.0608	0.039	0.1178			0.0565	0.0362	0.1093												0.0923	0.2956	0.294
			16.3	0.0314	0.0185	0.0576			0.0314	0.0185	0.0576			0.0445	0.0236	0.0798					-13.7	0.0621	0.0318	0.0799			0.0621	0.0399	0.1196			0.0576	0.0371	0.111												0.2003	0.3338	0.2822
			16.4	0.0308	0.0181	0.0567			0.0308	0.0181	0.0567			0.0436	0.023	0.0786					-13.6	0.0633	0.0325	0.0811			0.0633	0.0409	0.1215			0.0588	0.038	0.1128												0.2892	0.3372	0.3033
			16.5	0.0302	0.0176	0.0559			0.0302	0.0176	0.0559			0.0427	0.0225	0.0774					-13.5	0.0646	0.0333	0.0824			0.0646	0.0419	0.1234			0.06	0.0389	0.1145												0.103	0.2281	0.2333
			16.6	0.0296	0.0172	0.055			0.0296	0.0172	0.055			0.0419	0.0219	0.0762					-13.4	0.0659	0.0341	0.0837			0.0659	0.0429	0.1253			0.0611	0.0398	0.1163												0.1602	0.3579	0.2841
			16.7	0.029	0.0168	0.0542			0.029	0.0168	0.0542			0.0411	0.0214	0.075					-13.3	0.0672	0.0349	0.085			0.0672	0.0439	0.1272			0.0624	0.0408	0.1181												0.1751	0.4792	0.4193
			16.8	0.0284	0.0164	0.0533			0.0284	0.0164	0.0533			0.0403	0.0209	0.0739					-13.2	0.0685	0.0358	0.0863			0.0685	0.045	0.1292			0.0636	0.0418	0.12												0.3263	0.392	0.58
			16.9	0.0278	0.016	0.0525			0.0278	0.016	0.0525			0.0395	0.0204	0.0727					-13.1	0.0699	0.0367	0.0876			0.0699	0.0461	0.1313			0.0649	0.0428	0.1219												0.0699	0.2541	0.5859
			17	0.0273	0.0157	0.0517			0.0273	0.0157	0.0517			0.0387	0.0199	0.0716					-13	0.0713	0.0375	0.089			0.0713	0.0472	0.1333			0.0662	0.0438	0.1238												0.0501	0.2158	0.4549
			17.1	0.0267	0.0153	0.0509			0.0267	0.0153	0.0509			0.0379	0.0195	0.0705					-12.9	0.0728	0.0384	0.0904			0.0728	0.0483	0.1354			0.0676	0.0449	0.1257												0.2659	0.3927	0.2947
			17.2	0.0262	0.0149	0.0501			0.0262	0.0149	0.0501			0.0372	0.019	0.0694					-12.8	0.0742	0.0394	0.0918			0.0742	0.0494	0.1375			0.0689	0.0459	0.1277												0.5931	0.4157	0.2471
			17.3	0.0257	0.0146	0.0493			0.0257	0.0146	0.0493			0.0364	0.0186	0.0683					-12.7	0.0757	0.0403	0.0933			0.0757	0.0505	0.1397			0.0703	0.0469	0.1297												0.7457	0.4587	0.2142
			17.4	0.0252	0.0142	0.0486			0.0252	0.0142	0.0486			0.0357	0.0181	0.0673					-12.6	0.0773	0.0413	0.0947			0.0773	0.0516	0.1419			0.0717	0.0479	0.1317												0.6312	0.3833	0.3139
			17.5	0.0247	0.0139	0.0478			0.0247	0.0139	0.0478			0.035	0.0177	0.0662					-12.5	0.0788	0.0423	0.0962			0.0788	0.0527	0.1441			0.0732	0.049	0.1338												0.695	0.58	0.4679
			17.6	0.0242	0.0136	0.0471			0.0242	0.0136	0.0471			0.0343	0.0173	0.0652					-12.4	0.0804	0.0433	0.0977			0.0804	0.0539	0.1464			0.0746	0.0501	0.1359												0.4374	0.5144	0.6507
			17.7	0.0237	0.0133	0.0464			0.0237	0.0133	0.0464			0.0337	0.0169	0.0642					-12.3	0.082	0.0443	0.0993			0.082	0.0551	0.1487			0.0761	0.0512	0.138												0.2547	0.5683	0.7078
			17.8	0.0233	0.0129	0.0457			0.0233	0.0129	0.0457			0.033	0.0165	0.0632					-12.2	0.0837	0.0454	0.1008			0.0837	0.0563	0.151			0.0777	0.0523	0.1402												0.0836	0.3298	0.6644
			17.9	0.0228	0.0126	0.0449			0.0228	0.0126	0.0449			0.0323	0.0161	0.0622					-12.1	0.0853	0.0465	0.1024			0.0853	0.0576	0.1534			0.0792	0.0535	0.1424												0.3749	0.3943	0.6296
			18	0.0224	0.0123	0.0443			0.0224	0.0123	0.0443			0.0317	0.0157	0.0613					-12	0.087	0.0476	0.104			0.087	0.0588	0.1558			0.0808	0.0546	0.1446												0.6317	0.2492	0.5695
			18.1	0.0219	0.0121	0.0436			0.0219	0.0121	0.0436			0.0311	0.0154	0.0603					-11.9	0.0888	0.0488	0.1056			0.0888	0.0601	0.1582			0.0824	0.0558	0.1469												0.6128	0.4782	0.5171
			18.2	0.0215	0.0118	0.0429			0.0215	0.0118	0.0429			0.0305	0.015	0.0594					-11.8	0.0906	0.0499	0.1073			0.0906	0.0615	0.1607			0.0841	0.0571	0.1492												0.4135	0.2053	0.4507
			18.3	0.0211	0.0115	0.0422			0.0211	0.0115	0.0422			0.0299	0.0146	0.0585					-11.7	0.0924	0.0511	0.109			0.0924	0.0628	0.1632			0.0858	0.0583	0.1515												0.5033	0.7028	0.5721
			18.4	0.0206	0.0112	0.0416			0.0206	0.0112	0.0416			0.0293	0.0143	0.0576					-11.6	0.0943	0.0524	0.1107			0.0943	0.0642	0.1657			0.0875	0.0596	0.1539												0.4632	0.6894	0.8012
			18.5	0.0202	0.011	0.041			0.0202	0.011	0.041			0.0287	0.014	0.0567					-11.5	0.0962	0.0536	0.1124			0.0962	0.0657	0.1683			0.0893	0.061	0.1563												0.5573	1.1537	1.0927
			18.6	0.0198	0.0107	0.0403			0.0198	0.0107	0.0403			0.0281	0.0136	0.0558					-11.4	0.0981	0.0549	0.1142			0.0981	0.0671	0.171			0.0911	0.0623	0.1587												0.4624	1.0226	1.1487
			18.7	0.0195	0.0105	0.0397			0.0195	0.0105	0.0397			0.0276	0.0133	0.055					-11.3	0.1	0.0563	0.1161			0.1	0.0686	0.1736			0.0929	0.0637	0.1612												0.7281	1.0139	0.9958
			18.8	0.0191	0.0102	0.0391			0.0191	0.0102	0.0391			0.027	0.013	0.0541					-11.2	0.1021	0.0576	0.118			0.1021	0.0701	0.1764			0.0948	0.0651	0.1637												0.7224	0.9395	0.7761
			18.9	0.0187	0.01	0.0385			0.0187	0.01	0.0385			0.0265	0.0127	0.0533					-11.1	0.1041	0.059	0.1199			0.1041	0.0717	0.1791			0.0967	0.0665	0.1663												0.5597	0.7768	0.6688
			19	0.0183	0.0097	0.0379			0.0183	0.0097	0.0379			0.026	0.0124	0.0525					-11	0.1062	0.0604	0.1219			0.1062	0.0733	0.1819			0.0986	0.068	0.1689												0.4183	0.7445	0.6856
			19.1	0.018	0.0095	0.0373			0.018	0.0095	0.0373			0.0255	0.0121	0.0517					-10.9	0.1083	0.0619	0.1239			0.1083	0.0749	0.1848			0.1006	0.0695	0.1716												0.5295	0.725	0.6838
			19.2	0.0176	0.0093	0.0367			0.0176	0.0093	0.0367			0.025	0.0118	0.0509					-10.8	0.1105	0.0633	0.126			0.1105	0.0765	0.1877			0.1026	0.0711	0.1743												0.5496	0.5965	0.6212
			19.3	0.0173	0.0091	0.0362			0.0173	0.0091	0.0362			0.0245	0.0115	0.0501					-10.7	0.1127	0.0647	0.1281			0.1127	0.0782	0.1906			0.1047	0.0726	0.177												0.611	0.6312	0.6392
			19.4	0.0169	0.0088	0.0356			0.0169	0.0088	0.0356			0.024	0.0113	0.0493					-10.6	0.115	0.0662	0.1302			0.115	0.08	0.1936			0.1068	0.0742	0.1798												0.5261	0.6151	0.7572
			19.5	0.0166	0.0086	0.035			0.0166	0.0086	0.035			0.0235	0.011	0.0485					-10.5	0.1173	0.0676	0.1324			0.1173	0.0817	0.1967			0.1089	0.0759	0.1826												0.5753	0.8144	0.8503
			19.6	0.0163	0.0084	0.0345			0.0163	0.0084	0.0345			0.023	0.0107	0.0478					-10.4	0.1197	0.0691	0.1346			0.1197	0.0835	0.1997			0.1111	0.0776	0.1855												0.4718	0.7973	0.8208
			19.7	0.0159	0.0082	0.034			0.0159	0.0082	0.034			0.0226	0.0105	0.0471					-10.3	0.1221	0.0707	0.1368			0.1221	0.0854	0.2029			0.1133	0.0793	0.1884												0.5616	0.7364	0.8029
			19.8	0.0156	0.008	0.0335			0.0156	0.008	0.0335			0.0221	0.0102	0.0463					-10.2	0.1245	0.0722	0.1391			0.1245	0.0873	0.206			0.1156	0.081	0.1913												0.5231	0.4442	0.8119
			19.9	0.0153	0.0079	0.0329			0.0153	0.0079	0.0329			0.0217	0.01	0.0456					-10.1	0.127	0.0738	0.1414			0.127	0.0892	0.2092			0.1179	0.0828	0.1943												0.4334	0.4274	0.8216
			20	0.015	0.0077	0.0324			0.015	0.0077	0.0324			0.0213	0.0098	0.0449					-10	0.1296	0.0755	0.1437			0.1296	0.0912	0.2125			0.1203	0.0847	0.1973												0.2313	0.276	0.7469
			20.1	0.0147	0.0075	0.0319			0.0147	0.0075	0.0319			0.0209	0.0095	0.0442					-9.9	0.1322	0.0771	0.1461			0.1322	0.0932	0.2158			0.1227	0.0865	0.2004
			20.2	0.0144	0.0073	0.0314			0.0144	0.0073	0.0314			0.0204	0.0093	0.0435					-9.8	0.1348	0.0788	0.1486			0.1348	0.0953	0.2192			0.1252	0.0885	0.2035
			20.3	0.0141	0.0071	0.031			0.0141	0.0071	0.031			0.02	0.0091	0.0429					-9.7	0.1375	0.0806	0.1511			0.1375	0.0974	0.2227			0.1277	0.0904	0.2067
			20.4	0.0139	0.007	0.0305			0.0139	0.007	0.0305			0.0196	0.0089	0.0422					-9.6	0.1403	0.0824	0.1537			0.1403	0.0995	0.2262			0.1302	0.0924	0.21
			20.5	0.0136	0.0068	0.03			0.0136	0.0068	0.03			0.0193	0.0087	0.0416					-9.5	0.1431	0.0842	0.1564			0.1431	0.1017	0.2297			0.1329	0.0945	0.2133
			20.6	0.0133	0.0066	0.0295			0.0133	0.0066	0.0295			0.0189	0.0085	0.0409					-9.4	0.146	0.0861	0.159			0.146	0.104	0.2333			0.1355	0.0966	0.2166
			20.7	0.0131	0.0065	0.0291			0.0131	0.0065	0.0291			0.0185	0.0083	0.0403					-9.3	0.1489	0.088	0.1618			0.1489	0.1063	0.237			0.1382	0.0987	0.22
			20.8	0.0128	0.0063	0.0286			0.0128	0.0063	0.0286			0.0181	0.0081	0.0397					-9.2	0.1519	0.0899	0.1645			0.1519	0.1087	0.2407			0.141	0.1009	0.2235
			20.9	0.0125	0.0062	0.0282			0.0125	0.0062	0.0282			0.0178	0.0079	0.0391					-9.1	0.1549	0.0919	0.1674			0.1549	0.1111	0.2445			0.1439	0.1031	0.227
			21	0.0123	0.006	0.0278			0.0123	0.006	0.0278			0.0174	0.0077	0.0384					-9	0.158	0.094	0.1702			0.158	0.1135	0.2483			0.1467	0.1054	0.2305
			21.1	0.0121	0.0059	0.0273			0.0121	0.0059	0.0273			0.0171	0.0075	0.0379					-8.9	0.1612	0.0961	0.1731			0.1612	0.1161	0.2522			0.1497	0.1078	0.2342
			21.2	0.0118	0.0058	0.0269			0.0118	0.0058	0.0269			0.0168	0.0073	0.0373					-8.8	0.1645	0.0982	0.1761			0.1645	0.1186	0.2561			0.1527	0.1101	0.2378
			21.3	0.0116	0.0056	0.0265			0.0116	0.0056	0.0265			0.0164	0.0072	0.0367					-8.7	0.1678	0.1004	0.1791			0.1678	0.1213	0.2601			0.1558	0.1126	0.2415
			21.4	0.0114	0.0055	0.0261			0.0114	0.0055	0.0261			0.0161	0.007	0.0361					-8.6	0.1711	0.1026	0.1822			0.1711	0.1239	0.2642			0.1589	0.1151	0.2453
			21.5	0.0111	0.0054	0.0257			0.0111	0.0054	0.0257			0.0158	0.0068	0.0356					-8.5	0.1746	0.1049	0.1853			0.1746	0.1267	0.2683			0.1621	0.1176	0.2491
			21.6	0.0109	0.0052	0.0253			0.0109	0.0052	0.0253			0.0155	0.0067	0.035					-8.4	0.1781	0.1072	0.1885			0.1781	0.1295	0.2725			0.1653	0.1202	0.253
			21.7	0.0107	0.0051	0.0249			0.0107	0.0051	0.0249			0.0152	0.0065	0.0345					-8.3	0.1816	0.1096	0.1917			0.1816	0.1324	0.2768			0.1686	0.1229	0.257
			21.8	0.0105	0.005	0.0245			0.0105	0.005	0.0245			0.0149	0.0064	0.034					-8.2	0.1853	0.112	0.195			0.1853	0.1353	0.2811			0.172	0.1256	0.261
			21.9	0.0103	0.0049	0.0241			0.0103	0.0049	0.0241			0.0146	0.0062	0.0334					-8.1	0.189	0.1145	0.1984			0.189	0.1383	0.2855			0.1755	0.1284	0.2651
			22	0.0101	0.0048	0.0238			0.0101	0.0048	0.0238			0.0143	0.0061	0.0329					-8	0.1928	0.1171	0.2018			0.1928	0.1414	0.29			0.179	0.1313	0.2693
			22.1	0.0099	0.0047	0.0234			0.0099	0.0047	0.0234			0.014	0.0059	0.0324					-7.9	0.1967	0.1197	0.2053			0.1967	0.1445	0.2946			0.1826	0.1342	0.2735
			22.2	0.0097	0.0045	0.023			0.0097	0.0045	0.023			0.0137	0.0058	0.0319					-7.8	0.2006	0.1224	0.2088			0.2006	0.1477	0.2992			0.1863	0.1372	0.2778
			22.3	0.0095	0.0044	0.0227			0.0095	0.0044	0.0227			0.0135	0.0056	0.0314					-7.7	0.2046	0.1251	0.2124			0.2046	0.151	0.3039			0.19	0.1402	0.2821
			22.4	0.0093	0.0043	0.0223			0.0093	0.0043	0.0223			0.0132	0.0055	0.0309					-7.6	0.2088	0.1279	0.216			0.2088	0.1544	0.3087			0.1938	0.1433	0.2866
			22.5	0.0091	0.0042	0.022			0.0091	0.0042	0.022			0.0129	0.0054	0.0305					-7.5	0.2129	0.1307	0.2197			0.2129	0.1578	0.3135			0.1977	0.1465	0.2911
			22.6	0.0089	0.0041	0.0216			0.0089	0.0041	0.0216			0.0127	0.0053	0.03					-7.4	0.2172	0.1337	0.2235			0.2172	0.1613	0.3187			0.2017	0.1498	0.2959
			22.7	0.0088	0.004	0.0213			0.0088	0.004	0.0213			0.0124	0.0051	0.0295					-7.3	0.2216	0.1366	0.2273			0.2216	0.1649	0.3239			0.2057	0.1531	0.3008
			22.8	0.0086	0.0039	0.021			0.0086	0.0039	0.021			0.0122	0.005	0.0291					-7.2	0.226	0.1397	0.2312			0.226	0.1686	0.3293			0.2099	0.1565	0.3057
			22.9	0.0084	0.0038	0.0207			0.0084	0.0038	0.0207			0.0119	0.0049	0.0286					-7.1	0.2306	0.1428	0.2351			0.2306	0.1723	0.3347			0.2141	0.16	0.3108
			23	0.0083	0.0038	0.0203			0.0083	0.0038	0.0203			0.0117	0.0048	0.0282					-7	0.2352	0.146	0.2392			0.2352	0.1762	0.3403			0.2184	0.1636	0.3159
			23.1	0.0081	0.0037	0.02			0.0081	0.0037	0.02			0.0115	0.0047	0.0277					-6.9	0.2399	0.1493	0.2433			0.2399	0.1801	0.3459			0.2228	0.1672	0.3211
			23.2	0.0079	0.0036	0.0197			0.0079	0.0036	0.0197			0.0112	0.0046	0.0273					-6.8	0.2447	0.1526	0.2475			0.2447	0.1841	0.3516			0.2272	0.1709	0.3264
			23.3	0.0078	0.0035	0.0194			0.0078	0.0035	0.0194			0.011	0.0045	0.0269					-6.7	0.2496	0.1561	0.2517			0.2496	0.1882	0.3574			0.2318	0.1747	0.3318
			23.4	0.0076	0.0034	0.0191			0.0076	0.0034	0.0191			0.0108	0.0043	0.0265					-6.6	0.2547	0.1596	0.2561			0.2547	0.1924	0.3633			0.2364	0.1786	0.3373
			23.5	0.0075	0.0033	0.0188			0.0075	0.0033	0.0188			0.0106	0.0042	0.0261					-6.5	0.2598	0.1631	0.2605			0.2598	0.1967	0.3693			0.2412	0.1826	0.3429
			23.6	0.0073	0.0033	0.0185			0.0073	0.0033	0.0185			0.0104	0.0041	0.0257					-6.4	0.265	0.1668	0.2649			0.265	0.2011	0.3754			0.246	0.1867	0.3485
			23.7	0.0072	0.0032	0.0183			0.0072	0.0032	0.0183			0.0102	0.004	0.0253					-6.3	0.2703	0.1706	0.2695			0.2703	0.2056	0.3816			0.251	0.1909	0.3543
			23.8	0.007	0.0031	0.018			0.007	0.0031	0.018			0.01	0.004	0.0249					-6.2	0.2757	0.1744	0.2741			0.2757	0.2102	0.3879			0.256	0.1951	0.3602
			23.9	0.0069	0.003	0.0177			0.0069	0.003	0.0177			0.0098	0.0039	0.0245					-6.1	0.2813	0.1784	0.2788			0.2813	0.2149	0.3944			0.2611	0.1995	0.3662
			24	0.0068	0.003	0.0174			0.0068	0.003	0.0174			0.0096	0.0038	0.0241					-6	0.2869	0.1824	0.2836			0.2869	0.2197	0.4009			0.2664	0.204	0.3722
			24.1	0.0066	0.0029	0.0171			0.0066	0.0029	0.0171			0.0094	0.0037	0.0237					-5.9	0.2927	0.1865	0.2884			0.2927	0.2246	0.4076			0.2717	0.2085	0.3784
			24.2	0.0065	0.0028	0.0169			0.0065	0.0028	0.0169			0.0092	0.0036	0.0234					-5.8	0.2985	0.1908	0.2933			0.2985	0.2296	0.4143			0.2772	0.2132	0.3847
			24.3	0.0064	0.0028	0.0166			0.0064	0.0028	0.0166			0.009	0.0035	0.023					-5.7	0.3045	0.1951	0.2984			0.3045	0.2348	0.4212			0.2828	0.218	0.391
			24.4	0.0062	0.0027	0.0164			0.0062	0.0027	0.0164			0.0089	0.0034	0.0227					-5.6	0.3107	0.1995	0.3035			0.3107	0.24	0.4281			0.2884	0.2229	0.3975
			24.5	0.0061	0.0026	0.0161			0.0061	0.0026	0.0161			0.0087	0.0033	0.0223					-5.5	0.3169	0.2041	0.3087			0.3169	0.2454	0.4352			0.2942	0.2279	0.4041
			24.6	0.006	0.0026	0.0159			0.006	0.0026	0.0159			0.0085	0.0033	0.022					-5.4	0.3233	0.2087	0.314			0.3233	0.251	0.4424			0.3001	0.233	0.4107
			24.7	0.0059	0.0025	0.0156			0.0059	0.0025	0.0156			0.0083	0.0032	0.0216					-5.3	0.3298	0.2135	0.3194			0.3298	0.2566	0.4497			0.3062	0.2383	0.4175
			24.8	0.0058	0.0024	0.0154			0.0058	0.0024	0.0154			0.0082	0.0031	0.0213					-5.2	0.3364	0.2184	0.3249			0.3364	0.2624	0.457			0.3123	0.2436	0.4244
			24.9	0.0057	0.0024	0.0151			0.0057	0.0024	0.0151			0.008	0.003	0.021					-5.1	0.3431	0.2234	0.3306			0.3431	0.2683	0.4646			0.3186	0.2491	0.4314
			25	0.0055	0.0023	0.0149			0.0055	0.0023	0.0149			0.0079	0.003	0.0207					-5	0.35	0.2286	0.3366			0.35	0.2744	0.4723			0.325	0.2548	0.4385
			25.1	0.0054	0.0023	0.0147			0.0054	0.0023	0.0147			0.0077	0.0029	0.0203					-4.9	0.3571	0.2339	0.3426			0.3571	0.2806	0.4802			0.3315	0.2605	0.4459
			25.2	0.0053	0.0022	0.0145			0.0053	0.0022	0.0145			0.0076	0.0028	0.02					-4.8	0.3643	0.2393	0.3488			0.3643	0.2869	0.4884			0.3382	0.2664	0.4535
			25.3	0.0052	0.0022	0.0142			0.0052	0.0022	0.0142			0.0074	0.0028	0.0197					-4.7	0.3716	0.2448	0.3553			0.3716	0.2935	0.4968			0.345	0.2725	0.4613
			25.4	0.0051	0.0021	0.014			0.0051	0.0021	0.014			0.0073	0.0027	0.0194					-4.6	0.3791	0.2505	0.3625			0.3791	0.3001	0.5053			0.3519	0.2787	0.4692
			25.5	0.005	0.0021	0.0138			0.005	0.0021	0.0138			0.0071	0.0026	0.0191					-4.5	0.3867	0.2564	0.3699			0.3867	0.307	0.514			0.359	0.285	0.4772
			25.6	0.0049	0.002	0.0136			0.0049	0.002	0.0136			0.007	0.0026	0.0188					-4.4	0.3945	0.2624	0.3773			0.3945	0.314	0.5227			0.3662	0.2915	0.4853
			25.7	0.0048	0.002	0.0134			0.0048	0.002	0.0134			0.0068	0.0025	0.0185					-4.3	0.4024	0.2686	0.385			0.4024	0.3212	0.5317			0.3736	0.2982	0.4936
			25.8	0.0047	0.0019	0.0132			0.0047	0.0019	0.0132			0.0067	0.0025	0.0182					-4.2	0.4105	0.275	0.3928			0.4105	0.3285	0.5408			0.3811	0.305	0.5021
			25.9	0.0046	0.0019	0.013			0.0046	0.0019	0.013			0.0066	0.0024	0.018					-4.1	0.4188	0.2815	0.4008			0.4188	0.3361	0.5501			0.3888	0.312	0.5107
			26	0.0045	0.0018	0.0128			0.0045	0.0018	0.0128			0.0064	0.0023	0.0177					-4	0.4272	0.2882	0.4089			0.4272	0.3438	0.5595			0.3967	0.3192	0.5195
			26.1	0.0045	0.0018	0.0126			0.0045	0.0018	0.0126			0.0063	0.0023	0.0174					-3.9	0.4358	0.2951	0.4172			0.4358	0.3517	0.5691			0.4047	0.3266	0.5284
			26.2	0.0044	0.0018	0.0124			0.0044	0.0018	0.0124			0.0062	0.0022	0.0171					-3.8	0.4446	0.3022	0.4256			0.4446	0.3599	0.5789			0.4128	0.3341	0.5375
			26.3	0.0043	0.0017	0.0122			0.0043	0.0017	0.0122			0.0061	0.0022	0.0169					-3.7	0.4536	0.3096	0.4342			0.4536	0.3682	0.5889			0.4212	0.3419	0.5468
			26.4	0.0042	0.0017	0.012			0.0042	0.0017	0.012			0.0059	0.0021	0.0166					-3.6	0.4628	0.3171	0.4429			0.4628	0.3768	0.599			0.4297	0.3498	0.5562
			26.5	0.0041	0.0016	0.0118			0.0041	0.0016	0.0118			0.0058	0.0021	0.0164					-3.5	0.4721	0.3249	0.4518			0.4721	0.3856	0.6093			0.4384	0.358	0.5657
			26.6	0.004	0.0016	0.0116			0.004	0.0016	0.0116			0.0057	0.002	0.0161					-3.4	0.4817	0.3329	0.4609			0.4817	0.3946	0.6198			0.4472	0.3664	0.5755
			26.7	0.004	0.0016	0.0114			0.004	0.0016	0.0114			0.0056	0.002	0.0159					-3.3	0.4915	0.3412	0.4703			0.4915	0.4039	0.6304			0.4563	0.375	0.5853
			26.8	0.0039	0.0015	0.0113			0.0039	0.0015	0.0113			0.0055	0.0019	0.0156					-3.2	0.5015	0.3497	0.4798			0.5015	0.4135	0.6412			0.4656	0.3839	0.5954
			26.9	0.0038	0.0015	0.0111			0.0038	0.0015	0.0111			0.0054	0.0019	0.0154					-3.1	0.5116	0.3575	0.4895			0.5116	0.4233	0.6522			0.475	0.393	0.6056
			27	0.0037	0.0014	0.0109			0.0037	0.0014	0.0109			0.0053	0.0018	0.0151					-3	0.5221	0.3642	0.4995			0.5221	0.4333	0.6633			0.4847	0.4023	0.6159
			27.1	0.0036	0.0014	0.0108			0.0036	0.0014	0.0108			0.0052	0.0018	0.0149					-2.9	0.5327	0.3704	0.5096			0.5327	0.4437	0.6747			0.4946	0.412	0.6264
			27.2	0.0036	0.0014	0.0106			0.0036	0.0014	0.0106			0.0051	0.0018	0.0147					-2.8	0.5436	0.3766	0.5199			0.5436	0.4544	0.6862			0.5047	0.4219	0.6371
			27.3	0.0035	0.0013	0.0104			0.0035	0.0013	0.0104			0.005	0.0017	0.0144					-2.7	0.5548	0.3829	0.5304			0.5548	0.4654	0.6982			0.5151	0.4321	0.6483
			27.4	0.0034	0.0013	0.0103			0.0034	0.0013	0.0103			0.0049	0.0017	0.0142					-2.6	0.5662	0.3893	0.5411			0.5662	0.4767	0.7123			0.5257	0.4426	0.6613
			27.5	0.0034	0.0013	0.0101			0.0034	0.0013	0.0101			0.0048	0.0016	0.014					-2.5	0.5778	0.3957	0.552			0.5778	0.4883	0.7267			0.5365	0.4534	0.6747
			27.6	0.0033	0.0013	0.01			0.0033	0.0013	0.01			0.0047	0.0016	0.0138					-2.4	0.5898	0.4023	0.5631			0.5898	0.5004	0.7413			0.5476	0.4646	0.6883
			27.7	0.0032	0.0012	0.0098			0.0032	0.0012	0.0098			0.0046	0.0016	0.0136					-2.3	0.6021	0.409	0.5745			0.6021	0.5127	0.7562			0.559	0.4761	0.7021
			27.8	0.0032	0.0012	0.0096			0.0032	0.0012	0.0096			0.0045	0.0015	0.0134					-2.2	0.6146	0.4159	0.5861			0.6146	0.5255	0.7715			0.5707	0.4879	0.7163
			27.9	0.0031	0.0012	0.0095			0.0031	0.0012	0.0095			0.0044	0.0015	0.0132					-2.1	0.6275	0.4228	0.5979			0.6275	0.5387	0.787			0.5826	0.5002	0.7307
			28	0.003	0.0011	0.0094			0.003	0.0011	0.0094			0.0043	0.0015	0.013					-2	0.6408	0.4299	0.61			0.6408	0.5523	0.8029			0.5949	0.5128	0.7455
			28.1	0.003	0.0011	0.0092			0.003	0.0011	0.0092			0.0042	0.0014	0.0128					-1.9	0.6544	0.4371	0.6223			0.6544	0.5664	0.8191			0.6076	0.5259	0.7605
			28.2	0.0029	0.0011	0.0091			0.0029	0.0011	0.0091			0.0042	0.0014	0.0126					-1.8	0.6684	0.4445	0.6348			0.6684	0.581	0.8356			0.6206	0.5395	0.7759
			28.3	0.0029	0.0011	0.0089			0.0029	0.0011	0.0089			0.0041	0.0014	0.0124					-1.7	0.6828	0.4519	0.6476			0.6828	0.5961	0.8525			0.6339	0.5534	0.7915
			28.4	0.0028	0.001	0.0088			0.0028	0.001	0.0088			0.004	0.0013	0.0122					-1.6	0.6976	0.4595	0.6607			0.6976	0.6117	0.8697			0.6477	0.5679	0.8075
			28.5	0.0028	0.001	0.0087			0.0028	0.001	0.0087			0.0039	0.0013	0.012					-1.5	0.713	0.4672	0.674			0.713	0.6279	0.8872			0.662	0.583	0.8238
			28.6	0.0027	0.001	0.0085			0.0027	0.001	0.0085			0.0038	0.0013	0.0118					-1.4	0.7288	0.475	0.6876			0.7288	0.6446	0.9051			0.6767	0.5985	0.8404
			28.7	0.0027	0.001	0.0084			0.0027	0.001	0.0084			0.0038	0.0012	0.0116					-1.3	0.7452	0.483	0.7015			0.7452	0.6621	0.9234			0.6919	0.6147	0.8573
			28.8	0.0026	0.0009	0.0083			0.0026	0.0009	0.0083			0.0037	0.0012	0.0114					-1.2	0.7622	0.491	0.7156			0.7622	0.6801	0.942			0.7077	0.6315	0.8746
			28.9	0.0025	0.0009	0.0081			0.0025	0.0009	0.0081			0.0036	0.0012	0.0113					-1.1	0.7799	0.4992	0.7301			0.7799	0.6989	0.961			0.7241	0.6489	0.8923
			29	0.0025	0.0009	0.008			0.0025	0.0009	0.008			0.0035	0.0011	0.0111					-1	0.7983	0.5075	0.7448			0.7983	0.7185	0.9804			0.7412	0.6671	0.9103
			29.1	0.0024	0.0009	0.0079			0.0024	0.0009	0.0079			0.0035	0.0011	0.0109					-0.9	0.8175	0.516	0.7598			0.8175	0.7388	1.0002			0.759	0.686	0.9286
			29.2	0.0024	0.0009	0.0078			0.0024	0.0009	0.0078			0.0034	0.0011	0.0107					-0.8	0.8376	0.5246	0.7751			0.8376	0.76	1.0203			0.7777	0.7057	0.9474
			29.3	0.0024	0.0008	0.0076			0.0024	0.0008	0.0076			0.0033	0.0011	0.0106					-0.7	0.8586	0.5334	0.7908			0.8586	0.7822	1.0409			0.7972	0.7262	0.9665
			29.4	0.0023	0.0008	0.0075			0.0023	0.0008	0.0075			0.0033	0.001	0.0104					-0.6	0.8808	0.5423	0.8068			0.8808	0.8052	1.062			0.8178	0.7476	0.986
			29.5	0.0023	0.0008	0.0074			0.0023	0.0008	0.0074			0.0032	0.001	0.0103					-0.5	0.9041	0.5513	0.8232			0.9041	0.829	1.0834			0.8394	0.7697	1.0059
			29.6	0.0022	0.0008	0.0073			0.0022	0.0008	0.0073			0.0031	0.001	0.0101					-0.4	0.9288	0.5605	0.84			0.9288	0.8531	1.1054			0.8623	0.7921	1.0264
			29.7	0.0022	0.0008	0.0072			0.0022	0.0008	0.0072			0.0031	0.001	0.0099					-0.3	0.955	0.5699	0.8576			0.955	0.88	1.1281			0.8867	0.8171	1.0474
			29.8	0.0021	0.0007	0.0071			0.0021	0.0007	0.0071			0.003	0.0009	0.0098					-0.2	0.9828	0.5794	0.8764			0.9828	0.9086	1.1516			0.9125	0.8437	1.0693
			29.9	0.0021	0.0007	0.007			0.0021	0.0007	0.007			0.003	0.0009	0.0096					-0.1	1.0126	0.5906	0.9			1.0126	0.9368	1.1769			0.9402	0.8698	1.0927
			30	0.002	0.0007	0.0069			0.002	0.0007	0.0069			0.0029	0.0009	0.0095					0	1.0446	0.9248	0.9248			1.0446	0.9681	1.2055			0.9699	0.8989	1.1193
																					0.1	1.0716	0.5906	0.9			1.0716	0.9951	1.2159			0.995	0.9239	1.1289
																					0.2	1.0917	0.5794	0.8764			1.0917	0.9966	1.2059			1.0137	0.9253	1.1196
																					0.3	1.1059	0.5699	0.8576			1.1059	0.9803	1.1927			1.0268	0.9102	1.1074
																					0.4	1.115	0.5605	0.84			1.115	0.9642	1.1752			1.0353	0.8952	1.0911
																					0.5	1.1198	0.5513	0.8232			1.1198	0.9484	1.1714			1.0397	0.8805	1.0876
																					0.6	1.1209	0.5423	0.8068			1.1209	0.9328	1.1638			1.0407	0.8661	1.0806
																					0.7	1.1189	0.5334	0.7908			1.1189	0.9175	1.1544			1.0389	0.8518	1.0718
																					0.8	1.1142	0.5246	0.7751			1.1142	0.9024	1.1487			1.0345	0.8379	1.0665
																					0.9	1.1073	0.516	0.7598			1.1073	0.8876	1.1408			1.0281	0.8241	1.0592
																					1	1.0984	0.5075	0.7448			1.0984	0.8731	1.1321			1.0199	0.8106	1.0511
																					1.1	1.088	0.4992	0.7301			1.088	0.8587	1.1241			1.0102	0.7973	1.0437
																					1.2	1.0764	0.491	0.7156			1.0764	0.8447	1.1148			0.9994	0.7842	1.035
																					1.3	1.0636	0.483	0.7015			1.0636	0.8308	1.1048			0.9875	0.7714	1.0258
																					1.4	1.0499	0.475	0.6876			1.0499	0.8171	1.095			0.9748	0.7587	1.0167
																					1.5	1.0355	0.4672	0.674			1.0355	0.8037	1.0842			0.9615	0.7462	1.0067
																					1.6	1.0206	0.4595	0.6607			1.0206	0.7904	1.0726			0.9476	0.7339	0.9959
																					1.7	1.0052	0.4519	0.6476			1.0052	0.7774	1.0602			0.9333	0.7218	0.9844
																					1.8	0.9895	0.4445	0.6348			0.9895	0.7646	1.0472			0.9187	0.7099	0.9723
																					1.9	0.9736	0.4371	0.6223			0.9736	0.7519	1.0337			0.9039	0.6982	0.9598
																					2	0.9575	0.4299	0.61			0.9575	0.7374	1.0197			0.889	0.6847	0.9467
																					2.1	0.9413	0.4228	0.5979			0.9413	0.7226	1.0053			0.8739	0.6709	0.9334
																					2.2	0.925	0.4159	0.5861			0.925	0.7081	0.9906			0.8589	0.6574	0.9197
																					2.3	0.9088	0.409	0.5745			0.9088	0.6939	0.9767			0.8438	0.6442	0.9068
																					2.4	0.8926	0.4023	0.5631			0.8926	0.6799	0.9628			0.8288	0.6313	0.8939
																					2.5	0.8765	0.3957	0.552			0.8765	0.6663	0.9487			0.8138	0.6186	0.8808
																					2.6	0.8606	0.3893	0.5411			0.8606	0.653	0.9344			0.799	0.6063	0.8676
																					2.7	0.8447	0.3829	0.5304			0.8447	0.6399	0.9201			0.7843	0.5942	0.8543
																					2.8	0.8291	0.3766	0.5199			0.8291	0.6272	0.9056			0.7698	0.5823	0.8408
																					2.9	0.8136	0.3704	0.5096			0.8136	0.6146	0.8911			0.7554	0.5707	0.8274
																					3	0.7983	0.3642	0.4995			0.7983	0.6008	0.8766			0.7412	0.5578	0.8139
																					3.1	0.7832	0.3575	0.4895			0.7832	0.5873	0.8621			0.7272	0.5453	0.8004
																					3.2	0.7683	0.3497	0.4798			0.7683	0.5741	0.8476			0.7134	0.5331	0.787
																					3.3	0.7537	0.3412	0.4703			0.7537	0.5613	0.8332			0.6998	0.5211	0.7736
																					3.4	0.7392	0.3329	0.4609			0.7392	0.5487	0.8188			0.6864	0.5095	0.7602
																					3.5	0.725	0.3249	0.4518			0.725	0.5364	0.8045			0.6732	0.498	0.747
																					3.6	0.7111	0.3171	0.4429			0.7111	0.5243	0.7904			0.6602	0.4868	0.7338
																					3.7	0.6973	0.3096	0.4342			0.6973	0.5125	0.7763			0.6475	0.4758	0.7208
																					3.8	0.6839	0.3022	0.4256			0.6839	0.5009	0.7624			0.6349	0.4651	0.7079
																					3.9	0.6706	0.2951	0.4172			0.6706	0.4896	0.7486			0.6226	0.4546	0.6951
																					4	0.6576	0.2882	0.4089			0.6576	0.4786	0.735			0.6105	0.4444	0.6824
																					4.1	0.6448	0.2815	0.4008			0.6448	0.4678	0.7215			0.5987	0.4344	0.6699
																					4.2	0.6322	0.275	0.3928			0.6322	0.4573	0.7082			0.587	0.4246	0.6576
																					4.3	0.6199	0.2686	0.385			0.6199	0.447	0.6951			0.5755	0.4151	0.6454
																					4.4	0.6078	0.2624	0.3773			0.6078	0.437	0.6821			0.5643	0.4058	0.6334
																					4.5	0.5959	0.2564	0.3699			0.5959	0.4272	0.6694			0.5533	0.3967	0.6215
																					4.6	0.5842	0.2505	0.3625			0.5842	0.4176	0.6568			0.5425	0.3878	0.6098
																					4.7	0.5728	0.2448	0.3553			0.5728	0.4082	0.6443			0.5318	0.379	0.5983
																					4.8	0.5616	0.2393	0.3488			0.5616	0.399	0.6321			0.5214	0.3705	0.5869
																					4.9	0.5506	0.2339	0.3426			0.5506	0.3901	0.6201			0.5112	0.3622	0.5757
																					5	0.5398	0.2286	0.3366			0.5398	0.3813	0.6082			0.5012	0.354	0.5647
																					5.1	0.5292	0.2234	0.3306			0.5292	0.3727	0.5965			0.4913	0.346	0.5539
																					5.2	0.5188	0.2184	0.3249			0.5188	0.3643	0.5851			0.4817	0.3382	0.5432
																					5.3	0.5086	0.2135	0.3194			0.5086	0.3561	0.5738			0.4723	0.3306	0.5327
																					5.4	0.4986	0.2087	0.314			0.4986	0.3481	0.5627			0.463	0.3232	0.5224
																					5.5	0.4889	0.2041	0.3087			0.4889	0.3403	0.5518			0.4539	0.316	0.5123
																					5.6	0.4793	0.1995	0.3035			0.4793	0.3327	0.5411			0.445	0.3089	0.5024
																					5.7	0.4698	0.1951	0.2984			0.4698	0.3252	0.5305			0.4362	0.3019	0.4926
																					5.8	0.4606	0.1908	0.2933			0.4606	0.3179	0.5202			0.4277	0.2951	0.483
																					5.9	0.4515	0.1865	0.2884			0.4515	0.3107	0.51			0.4193	0.2885	0.4735
																					6	0.4427	0.1824	0.2836			0.4427	0.3037	0.5			0.411	0.282	0.4643
																					6.1	0.434	0.1784	0.2788			0.434	0.2969	0.4902			0.4029	0.2756	0.4552
																					6.2	0.4254	0.1744	0.2741			0.4254	0.2902	0.4806			0.395	0.2694	0.4462
																					6.3	0.4171	0.1706	0.2695			0.4171	0.2836	0.4712			0.3872	0.2633	0.4375
																					6.4	0.4089	0.1668	0.2649			0.4089	0.2773	0.4619			0.3796	0.2574	0.4289
																					6.5	0.4008	0.1631	0.2605			0.4008	0.271	0.4528			0.3722	0.2516	0.4204
																					6.6	0.3929	0.1596	0.2561			0.3929	0.265	0.4444			0.3648	0.246	0.4126
																					6.7	0.3852	0.1561	0.2517			0.3852	0.259	0.4368			0.3577	0.2405	0.4056
																					6.8	0.3776	0.1526	0.2475			0.3776	0.2532	0.4293			0.3506	0.2351	0.3986
																					6.9	0.3702	0.1493	0.2433			0.3702	0.2475	0.422			0.3437	0.2298	0.3918
																					7	0.3629	0.146	0.2392			0.3629	0.2419	0.4148			0.337	0.2246	0.3851
																					7.1	0.3558	0.1428	0.2351			0.3558	0.2365	0.4077			0.3303	0.2196	0.3786
																					7.2	0.3488	0.1397	0.2312			0.3488	0.2311	0.4008			0.3238	0.2146	0.3721
																					7.3	0.3419	0.1366	0.2273			0.3419	0.2259	0.3939			0.3175	0.2098	0.3658
																					7.4	0.3352	0.1337	0.2235			0.3352	0.2208	0.3872			0.3112	0.2051	0.3595
																					7.5	0.3286	0.1307	0.2197			0.3286	0.2159	0.3806			0.3051	0.2004	0.3534
																					7.6	0.3221	0.1279	0.216			0.3221	0.211	0.3741			0.2991	0.1959	0.3474
																					7.7	0.3158	0.1251	0.2124			0.3158	0.2063	0.3677			0.2932	0.1916	0.3414
																					7.8	0.3096	0.1224	0.2088			0.3096	0.2017	0.3615			0.2874	0.1873	0.3356
																					7.9	0.3035	0.1197	0.2053			0.3035	0.1972	0.3553			0.2818	0.1831	0.3299
																					8	0.2975	0.1171	0.2018			0.2975	0.1927	0.3492			0.2762	0.1789	0.3242
																					8.1	0.2917	0.1145	0.1984			0.2917	0.1884	0.3433			0.2708	0.1749	0.3187
																					8.2	0.2859	0.112	0.195			0.2859	0.1841	0.3374			0.2655	0.171	0.3133
																					8.3	0.2803	0.1096	0.1917			0.2803	0.18	0.3316			0.2603	0.1671	0.3079
																					8.4	0.2748	0.1072	0.1885			0.2748	0.1759	0.326			0.2551	0.1633	0.3027
																					8.5	0.2694	0.1049	0.1853			0.2694	0.172	0.3204			0.2501	0.1597	0.2975
																					8.6	0.2641	0.1026	0.1822			0.2641	0.1681	0.315			0.2452	0.1561	0.2924
																					8.7	0.2589	0.1004	0.1791			0.2589	0.1643	0.3097			0.2404	0.1526	0.2875
																					8.8	0.2538	0.0982	0.1761			0.2538	0.1606	0.3046			0.2356	0.1492	0.2828
																					8.9	0.2488	0.0961	0.1731			0.2488	0.157	0.2996			0.231	0.1458	0.2781
																					9	0.2439	0.094	0.1702			0.2439	0.1535	0.2946			0.2265	0.1425	0.2736
																					9.1	0.2391	0.0919	0.1674			0.2391	0.1501	0.2898			0.222	0.1393	0.2691
																					9.2	0.2344	0.0899	0.1645			0.2344	0.1467	0.285			0.2176	0.1362	0.2646
																					9.3	0.2298	0.088	0.1618			0.2298	0.1434	0.2803			0.2133	0.1331	0.2603
																					9.4	0.2253	0.0861	0.159			0.2253	0.1401	0.2757			0.2092	0.1301	0.256
																					9.5	0.2208	0.0842	0.1564			0.2208	0.137	0.2712			0.205	0.1272	0.2518
																					9.6	0.2165	0.0824	0.1537			0.2165	0.1339	0.2667			0.201	0.1243	0.2476
																					9.7	0.2122	0.0806	0.1511			0.2122	0.1309	0.2623			0.197	0.1215	0.2435
																					9.8	0.208	0.0788	0.1486			0.208	0.1279	0.258			0.1932	0.1188	0.2395
																					9.9	0.204	0.0771	0.1461			0.204	0.1251	0.2537			0.1894	0.1161	0.2356
																					10	0.1999	0.0755	0.1437			0.1999	0.1223	0.2495			0.1856	0.1135	0.2317
																					10.1	0.196	0.0738	0.1414			0.196	0.1195	0.2454			0.182	0.111	0.2279
																					10.2	0.1921	0.0722	0.1391			0.1921	0.1168	0.2414			0.1784	0.1085	0.2241
																					10.3	0.1884	0.0707	0.1368			0.1884	0.1142	0.2374			0.1749	0.106	0.2205
																					10.4	0.1847	0.0691	0.1346			0.1847	0.1116	0.2335			0.1714	0.1037	0.2168
																					10.5	0.181	0.0676	0.1324			0.181	0.1091	0.2297			0.1681	0.1013	0.2133
																					10.6	0.1775	0.0662	0.1302			0.1775	0.1067	0.2259			0.1648	0.099	0.2097
																					10.7	0.174	0.0647	0.1281			0.174	0.1043	0.2222			0.1615	0.0968	0.2063
																					10.8	0.1705	0.0633	0.126			0.1705	0.1019	0.2185			0.1583	0.0946	0.2029
																					10.9	0.1672	0.0619	0.1239			0.1672	0.0996	0.2149			0.1552	0.0925	0.1995
																					11	0.1639	0.0604	0.1219			0.1639	0.0974	0.2113			0.1522	0.0904	0.1962
																					11.1	0.1607	0.059	0.1199			0.1607	0.0952	0.2078			0.1492	0.0884	0.193
																					11.2	0.1575	0.0576	0.118			0.1575	0.0931	0.2044			0.1462	0.0864	0.1898
																					11.3	0.1544	0.0563	0.1161			0.1544	0.091	0.201			0.1434	0.0845	0.1867
																					11.4	0.1514	0.0549	0.1142			0.1514	0.0889	0.1977			0.1405	0.0826	0.1836
																					11.5	0.1484	0.0536	0.1124			0.1484	0.0869	0.1945			0.1378	0.0807	0.1805
																					11.6	0.1455	0.0524	0.1107			0.1455	0.085	0.1913			0.1351	0.0789	0.1776
																					11.7	0.1426	0.0511	0.109			0.1426	0.083	0.1881			0.1324	0.0771	0.1747
																					11.8	0.1398	0.0499	0.1073			0.1398	0.0812	0.185			0.1298	0.0754	0.1718
																					11.9	0.137	0.0488	0.1056			0.137	0.0794	0.182			0.1272	0.0737	0.169
																					12	0.1343	0.0476	0.104			0.1343	0.0776	0.179			0.1247	0.072	0.1662
																					12.1	0.1317	0.0465	0.1024			0.1317	0.0758	0.176			0.1223	0.0704	0.1634
																					12.2	0.1291	0.0454	0.1008			0.1291	0.0741	0.1731			0.1199	0.0688	0.1607
																					12.3	0.1266	0.0443	0.0993			0.1266	0.0725	0.1703			0.1175	0.0673	0.1581
																					12.4	0.1241	0.0433	0.0977			0.1241	0.0708	0.1674			0.1152	0.0658	0.1555
																					12.5	0.1216	0.0423	0.0962			0.1216	0.0692	0.1647			0.1129	0.0643	0.1529
																					12.6	0.1192	0.0413	0.0947			0.1192	0.0677	0.162			0.1107	0.0628	0.1504
																					12.7	0.1169	0.0403	0.0933			0.1169	0.0662	0.1593			0.1085	0.0614	0.1479
																					12.8	0.1146	0.0394	0.0918			0.1146	0.0647	0.1566			0.1064	0.06	0.1454
																					12.9	0.1123	0.0384	0.0904			0.1123	0.0632	0.1541			0.1043	0.0587	0.143
																					13	0.1101	0.0375	0.089			0.1101	0.0618	0.1515			0.1022	0.0574	0.1407
																					13.1	0.1079	0.0367	0.0876			0.1079	0.0604	0.149			0.1002	0.0561	0.1384
																					13.2	0.1058	0.0358	0.0863			0.1058	0.059	0.1466			0.0982	0.0548	0.1361
																					13.3	0.1037	0.0349	0.085			0.1037	0.0577	0.1442			0.0963	0.0536	0.1339
																					13.4	0.1016	0.0341	0.0837			0.1016	0.0564	0.1418			0.0944	0.0524	0.1317
																					13.5	0.0996	0.0333	0.0824			0.0996	0.0552	0.1395			0.0925	0.0512	0.1295
																					13.6	0.0977	0.0325	0.0811			0.0977	0.0539	0.1372			0.0907	0.0501	0.1274
																					13.7	0.0958	0.0318	0.0799			0.0958	0.0527	0.1349			0.0889	0.0489	0.1252
																					13.8	0.0939	0.031	0.0786			0.0939	0.0515	0.1327			0.0872	0.0478	0.1232
																					13.9	0.092	0.0303	0.0774			0.092	0.0504	0.1305			0.0854	0.0467	0.1211
																					14	0.0902	0.0296	0.0762			0.0902	0.0492	0.1283			0.0837	0.0457	0.1191
																					14.1	0.0884	0.0289	0.075			0.0884	0.0481	0.1262			0.0821	0.0447	0.1172
																					14.2	0.0867	0.0282	0.0739			0.0867	0.047	0.1241			0.0805	0.0437	0.1152
																					14.3	0.085	0.0275	0.0727			0.085	0.046	0.1221			0.0789	0.0427	0.1133
																					14.4	0.0833	0.0269	0.0716			0.0833	0.0449	0.12			0.0773	0.0417	0.1115
																					14.5	0.0816	0.0263	0.0705			0.0816	0.0439	0.1181			0.0758	0.0408	0.1096
																					14.6	0.08	0.0256	0.0694			0.08	0.0429	0.1161			0.0743	0.0399	0.1078
																					14.7	0.0784	0.025	0.0683			0.0784	0.042	0.1142			0.0728	0.039	0.106
																					14.8	0.0769	0.0244	0.0673			0.0769	0.041	0.1123			0.0714	0.0381	0.1043
																					14.9	0.0754	0.0239	0.0663			0.0754	0.0401	0.1105			0.07	0.0372	0.1026
																					15	0.0739	0.0233	0.0652			0.0739	0.0392	0.1087			0.0686	0.0364	0.1009
																					15.1	0.0725	0.0228	0.0642			0.0725	0.0383	0.1069			0.0673	0.0356	0.0992
																					15.2	0.071	0.0222	0.0633			0.071	0.0375	0.1051			0.0659	0.0348	0.0976
																					15.3	0.0696	0.0217	0.0623			0.0696	0.0366	0.1034			0.0646	0.034	0.096
																					15.4	0.0682	0.0212	0.0613			0.0682	0.0358	0.1017			0.0634	0.0332	0.0944
																					15.5	0.0669	0.0207	0.0604			0.0669	0.035	0.1			0.0621	0.0325	0.0928
																					15.6	0.0656	0.0202	0.0594			0.0656	0.0342	0.0983			0.0609	0.0318	0.0913
																					15.7	0.0643	0.0197	0.0585			0.0643	0.0334	0.0967			0.0597	0.031	0.0898
																					15.8	0.063	0.0193	0.0576			0.063	0.0327	0.0951			0.0585	0.0304	0.0883
																					15.9	0.0618	0.0188	0.0567			0.0618	0.032	0.0935			0.0573	0.0297	0.0868
																					16	0.0606	0.0184	0.0559			0.0606	0.0312	0.092			0.0562	0.029	0.0854
																					16.1	0.0594	0.0179	0.055			0.0594	0.0305	0.0905			0.0551	0.0283	0.084
																					16.2	0.0582	0.0175	0.0541			0.0582	0.0298	0.089			0.054	0.0277	0.0826
																					16.3	0.057	0.0171	0.0533			0.057	0.0292	0.0875			0.053	0.0271	0.0813
																					16.4	0.0559	0.0167	0.0525			0.0559	0.0285	0.0861			0.0519	0.0265	0.0799
																					16.5	0.0548	0.0163	0.0517			0.0548	0.0279	0.0847			0.0509	0.0259	0.0786
																					16.6	0.0537	0.0159	0.0509			0.0537	0.0272	0.0833			0.0499	0.0253	0.0773
																					16.7	0.0527	0.0156	0.0501			0.0527	0.0266	0.0819			0.0489	0.0247	0.076
																					16.8	0.0516	0.0152	0.0493			0.0516	0.026	0.0806			0.0479	0.0242	0.0748
																					16.9	0.0506	0.0148	0.0486			0.0506	0.0255	0.0793			0.047	0.0236	0.0737
																					17	0.0496	0.0145	0.0478			0.0496	0.0249	0.0781			0.0461	0.0231	0.0725
																					17.1	0.0486	0.0141	0.0471			0.0486	0.0243	0.0769			0.0451	0.0226	0.0714
																					17.2	0.0477	0.0138	0.0464			0.0477	0.0238	0.0757			0.0443	0.0221	0.0703
																					17.3	0.0467	0.0135	0.0456			0.0467	0.0232	0.0746			0.0434	0.0216	0.0692
																					17.4	0.0458	0.0132	0.0449			0.0458	0.0227	0.0734			0.0425	0.0211	0.0682
																					17.5	0.0449	0.0129	0.0442			0.0449	0.0222	0.0723			0.0417	0.0206	0.0671
																					17.6	0.044	0.0126	0.0436			0.044	0.0217	0.0712			0.0409	0.0202	0.0661
																					17.7	0.0432	0.0123	0.0429			0.0432	0.0212	0.0701			0.0401	0.0197	0.065
																					17.8	0.0423	0.012	0.0422			0.0423	0.0207	0.069			0.0393	0.0193	0.064
																					17.9	0.0415	0.0117	0.0416			0.0415	0.0203	0.0679			0.0385	0.0188	0.063
																					18	0.0406	0.0114	0.0409			0.0406	0.0198	0.0669			0.0377	0.0184	0.0621
																					18.1	0.0398	0.0111	0.0403			0.0398	0.0194	0.0658			0.037	0.018	0.0611
																					18.2	0.0391	0.0109	0.0397			0.0391	0.0189	0.0648			0.0363	0.0176	0.0602
																					18.3	0.0383	0.0106	0.0391			0.0383	0.0185	0.0638			0.0355	0.0172	0.0593
																					18.4	0.0375	0.0104	0.0385			0.0375	0.0181	0.0628			0.0348	0.0168	0.0583
																					18.5	0.0368	0.0101	0.0379			0.0368	0.0177	0.0619			0.0342	0.0164	0.0574
																					18.6	0.0361	0.0099	0.0373			0.0361	0.0173	0.0609			0.0335	0.016	0.0566
																					18.7	0.0354	0.0097	0.0367			0.0354	0.0169	0.06			0.0328	0.0157	0.0557
																					18.8	0.0347	0.0094	0.0361			0.0347	0.0165	0.0591			0.0322	0.0153	0.0548
																					18.9	0.034	0.0092	0.0356			0.034	0.0162	0.0581			0.0315	0.015	0.054
																					19	0.0333	0.009	0.035			0.0333	0.0158	0.0572			0.0309	0.0147	0.0531
																					19.1	0.0327	0.0088	0.0345			0.0327	0.0154	0.0564			0.0303	0.0143	0.0523
																					19.2	0.032	0.0086	0.034			0.032	0.0151	0.0555			0.0297	0.014	0.0515
																					19.3	0.0314	0.0084	0.0334			0.0314	0.0147	0.0546			0.0291	0.0137	0.0507
																					19.4	0.0308	0.0082	0.0329			0.0308	0.0144	0.0538			0.0286	0.0134	0.0499
																					19.5	0.0301	0.008	0.0324			0.0301	0.0141	0.053			0.028	0.0131	0.0492
																					19.6	0.0295	0.0078	0.0319			0.0295	0.0138	0.0521			0.0274	0.0128	0.0484
																					19.7	0.029	0.0076	0.0314			0.029	0.0135	0.0513			0.0269	0.0125	0.0477
																					19.8	0.0284	0.0074	0.0309			0.0284	0.0132	0.0505			0.0264	0.0122	0.0469
																					19.9	0.0278	0.0073	0.0305			0.0278	0.0129	0.0498			0.0258	0.0119	0.0462
																					20	0.0273	0.0071	0.03			0.0273	0.0126	0.049			0.0253	0.0117	0.0455
																					20.1	0.0268	0.0069	0.0295			0.0268	0.0123	0.0483			0.0248	0.0114	0.0448
																					20.2	0.0262	0.0068	0.0291			0.0262	0.012	0.0475			0.0244	0.0112	0.0441
																					20.3	0.0257	0.0066	0.0286			0.0257	0.0117	0.0468			0.0239	0.0109	0.0434
																					20.4	0.0252	0.0064	0.0282			0.0252	0.0115	0.0461			0.0234	0.0107	0.0428
																					20.5	0.0247	0.0063	0.0278			0.0247	0.0112	0.0453			0.0229	0.0104	0.0421
																					20.6	0.0242	0.0061	0.0273			0.0242	0.011	0.0446			0.0225	0.0102	0.0414
																					20.7	0.0237	0.006	0.0269			0.0237	0.0107	0.0439			0.022	0.01	0.0408
																					20.8	0.0233	0.0059	0.0265			0.0233	0.0105	0.0433			0.0216	0.0097	0.0402
																					20.9	0.0228	0.0057	0.0261			0.0228	0.0102	0.0426			0.0212	0.0095	0.0396
																					21	0.0224	0.0056	0.0257			0.0224	0.01	0.0419			0.0208	0.0093	0.0389
																					21.1	0.0219	0.0055	0.0253			0.0219	0.0098	0.0413			0.0204	0.0091	0.0383
																					21.2	0.0215	0.0053	0.0249			0.0215	0.0095	0.0407			0.02	0.0089	0.0377
																					21.3	0.0211	0.0052	0.0245			0.0211	0.0093	0.04			0.0196	0.0086	0.0372
																					21.4	0.0206	0.0051	0.0241			0.0206	0.0091	0.0394			0.0192	0.0084	0.0366
																					21.5	0.0202	0.005	0.0238			0.0202	0.0089	0.0388			0.0188	0.0082	0.036
																					21.6	0.0198	0.0048	0.0234			0.0198	0.0087	0.0382			0.0184	0.0081	0.0355
																					21.7	0.0194	0.0047	0.023			0.0194	0.0085	0.0376			0.0181	0.0079	0.0349
																					21.8	0.0191	0.0046	0.0227			0.0191	0.0083	0.037			0.0177	0.0077	0.0344
																					21.9	0.0187	0.0045	0.0223			0.0187	0.0081	0.0365			0.0174	0.0075	0.0339
																					22	0.0183	0.0044	0.022			0.0183	0.0079	0.0359			0.017	0.0073	0.0333
																					22.1	0.018	0.0043	0.0216			0.018	0.0077	0.0354			0.0167	0.0071	0.0328
																					22.2	0.0176	0.0042	0.0213			0.0176	0.0075	0.0348			0.0163	0.007	0.0323
																					22.3	0.0173	0.0041	0.021			0.0173	0.0073	0.0343			0.016	0.0068	0.0318
																					22.4	0.0169	0.004	0.0207			0.0169	0.0072	0.0337			0.0157	0.0067	0.0313
																					22.5	0.0166	0.0039	0.0203			0.0166	0.007	0.0332			0.0154	0.0065	0.0308
																					22.6	0.0163	0.0038	0.02			0.0163	0.0068	0.0327			0.0151	0.0063	0.0304
																					22.7	0.0159	0.0037	0.0197			0.0159	0.0067	0.0322			0.0148	0.0062	0.0299
																					22.8	0.0156	0.0036	0.0194			0.0156	0.0065	0.0317			0.0145	0.0061	0.0294
																					22.9	0.0153	0.0036	0.0191			0.0153	0.0064	0.0312			0.0142	0.0059	0.029
																					23	0.015	0.0035	0.0188			0.015	0.0062	0.0307			0.0139	0.0058	0.0285
																					23.1	0.0147	0.0034	0.0185			0.0147	0.0061	0.0303			0.0137	0.0056	0.0281
																					23.2	0.0144	0.0033	0.0182			0.0144	0.0059	0.0298			0.0134	0.0055	0.0277
																					23.3	0.0141	0.0032	0.018			0.0141	0.0058	0.0293			0.0131	0.0054	0.0272
																					23.4	0.0139	0.0032	0.0177			0.0139	0.0057	0.0289			0.0129	0.0052	0.0268
																					23.5	0.0136	0.0031	0.0174			0.0136	0.0055	0.0284			0.0126	0.0051	0.0264
																					23.6	0.0133	0.003	0.0171			0.0133	0.0054	0.028			0.0124	0.005	0.026
																					23.7	0.0131	0.0029	0.0169			0.0131	0.0053	0.0276			0.0121	0.0049	0.0256
																					23.8	0.0128	0.0029	0.0166			0.0128	0.0051	0.0271			0.0119	0.0048	0.0252
																					23.9	0.0125	0.0028	0.0164			0.0125	0.005	0.0267			0.0117	0.0047	0.0248
																					24	0.0123	0.0027	0.0161			0.0123	0.0049	0.0263			0.0114	0.0045	0.0244
																					24.1	0.0121	0.0027	0.0159			0.0121	0.0048	0.0259			0.0112	0.0044	0.0241
																					24.2	0.0118	0.0026	0.0156			0.0118	0.0047	0.0255			0.011	0.0043	0.0237
																					24.3	0.0116	0.0025	0.0154			0.0116	0.0046	0.0251			0.0108	0.0042	0.0233
																					24.4	0.0114	0.0025	0.0151			0.0114	0.0045	0.0247			0.0105	0.0041	0.023
																					24.5	0.0111	0.0024	0.0149			0.0111	0.0043	0.0243			0.0103	0.004	0.0226
																					24.6	0.0109	0.0024	0.0147			0.0109	0.0042	0.024			0.0101	0.0039	0.0223
																					24.7	0.0107	0.0023	0.0144			0.0107	0.0041	0.0236			0.0099	0.0039	0.0219
																					24.8	0.0105	0.0023	0.0142			0.0105	0.004	0.0232			0.0097	0.0038	0.0216
																					24.9	0.0103	0.0022	0.014			0.0103	0.004	0.0229			0.0095	0.0037	0.0212
																					25	0.0101	0.0022	0.0138			0.0101	0.0039	0.0225			0.0094	0.0036	0.0209
																					25.1	0.0099	0.0021	0.0136			0.0099	0.0038	0.0222			0.0092	0.0035	0.0206
																					25.2	0.0097	0.0021	0.0134			0.0097	0.0037	0.0218			0.009	0.0034	0.0203
																					25.3	0.0095	0.002	0.0132			0.0095	0.0036	0.0215			0.0088	0.0033	0.02
																					25.4	0.0093	0.002	0.013			0.0093	0.0035	0.0212			0.0086	0.0033	0.0197
																					25.5	0.0091	0.0019	0.0128			0.0091	0.0034	0.0208			0.0085	0.0032	0.0194
																					25.6	0.0089	0.0019	0.0126			0.0089	0.0033	0.0205			0.0083	0.0031	0.0191
																					25.7	0.0088	0.0018	0.0124			0.0088	0.0033	0.0202			0.0081	0.003	0.0188
																					25.8	0.0086	0.0018	0.0122			0.0086	0.0032	0.0199			0.008	0.003	0.0185
																					25.9	0.0084	0.0017	0.012			0.0084	0.0031	0.0196			0.0078	0.0029	0.0182
																					26	0.0083	0.0017	0.0118			0.0083	0.003	0.0193			0.0077	0.0028	0.0179
																					26.1	0.0081	0.0017	0.0116			0.0081	0.003	0.019			0.0075	0.0028	0.0176
																					26.2	0.0079	0.0016	0.0114			0.0079	0.0029	0.0187			0.0074	0.0027	0.0174
																					26.3	0.0078	0.0016	0.0113			0.0078	0.0028	0.0184			0.0072	0.0026	0.0171
																					26.4	0.0076	0.0015	0.0111			0.0076	0.0028	0.0181			0.0071	0.0026	0.0168
																					26.5	0.0075	0.0015	0.0109			0.0075	0.0027	0.0178			0.0069	0.0025	0.0166
																					26.6	0.0073	0.0015	0.0108			0.0073	0.0026	0.0176			0.0068	0.0024	0.0163
																					26.7	0.0072	0.0014	0.0106			0.0072	0.0026	0.0173			0.0067	0.0024	0.0161
																					26.8	0.007	0.0014	0.0104			0.007	0.0025	0.017			0.0065	0.0023	0.0158
																					26.9	0.0069	0.0014	0.0103			0.0069	0.0025	0.0168			0.0064	0.0023	0.0156
																					27	0.0068	0.0013	0.0101			0.0068	0.0024	0.0165			0.0063	0.0022	0.0153
																					27.1	0.0066	0.0013	0.0099			0.0066	0.0023	0.0163			0.0062	0.0022	0.0151
																					27.2	0.0065	0.0013	0.0098			0.0065	0.0023	0.016			0.006	0.0021	0.0149
																					27.3	0.0064	0.0012	0.0096			0.0064	0.0022	0.0158			0.0059	0.0021	0.0146
																					27.4	0.0062	0.0012	0.0095			0.0062	0.0022	0.0155			0.0058	0.002	0.0144
																					27.5	0.0061	0.0012	0.0093			0.0061	0.0021	0.0153			0.0057	0.002	0.0142
																					27.6	0.006	0.0012	0.0092			0.006	0.0021	0.015			0.0056	0.0019	0.014
																					27.7	0.0059	0.0011	0.0091			0.0059	0.002	0.0148			0.0055	0.0019	0.0137
																					27.8	0.0058	0.0011	0.0089			0.0058	0.002	0.0146			0.0054	0.0018	0.0135
																					27.9	0.0057	0.0011	0.0088			0.0057	0.0019	0.0144			0.0053	0.0018	0.0133
																					28	0.0055	0.0011	0.0087			0.0055	0.0019	0.0141			0.0051	0.0018	0.0131
																					28.1	0.0054	0.001	0.0085			0.0054	0.0018	0.0139			0.005	0.0017	0.0129
																					28.2	0.0053	0.001	0.0084			0.0053	0.0018	0.0137			0.0049	0.0017	0.0127
																					28.3	0.0052	0.001	0.0083			0.0052	0.0018	0.0135			0.0048	0.0016	0.0125
																					28.4	0.0051	0.001	0.0081			0.0051	0.0017	0.0133			0.0048	0.0016	0.0123
																					28.5	0.005	0.0009	0.008			0.005	0.0017	0.0131			0.0047	0.0016	0.0121
																					28.6	0.0049	0.0009	0.0079			0.0049	0.0016	0.0129			0.0046	0.0015	0.012
																					28.7	0.0048	0.0009	0.0078			0.0048	0.0016	0.0127			0.0045	0.0015	0.0118
																					28.8	0.0047	0.0009	0.0076			0.0047	0.0016	0.0125			0.0044	0.0015	0.0116
																					28.9	0.0046	0.0009	0.0075			0.0046	0.0015	0.0123			0.0043	0.0014	0.0114
																					29	0.0045	0.0008	0.0074			0.0045	0.0015	0.0121			0.0042	0.0014	0.0112
																					29.1	0.0045	0.0008	0.0073			0.0045	0.0015	0.0119			0.0041	0.0014	0.0111
																					29.2	0.0044	0.0008	0.0072			0.0044	0.0014	0.0117			0.0041	0.0013	0.0109
																					29.3	0.0043	0.0008	0.0071			0.0043	0.0014	0.0115			0.004	0.0013	0.0107
																					29.4	0.0042	0.0008	0.007			0.0042	0.0014	0.0114			0.0039	0.0013	0.0106
																					29.5	0.0041	0.0007	0.0069			0.0041	0.0013	0.0112			0.0038	0.0012	0.0104
																					29.6	0.004	0.0007	0.0067			0.004	0.0013	0.011			0.0037	0.0012	0.0102
																					29.7	0.0039	0.0007	0.0066			0.0039	0.0013	0.0109			0.0037	0.0012	0.0101
																					29.8	0.0039	0.0007	0.0065			0.0039	0.0012	0.0107			0.0036	0.0011	0.0099
																					29.9	0.0038	0.0007	0.0064			0.0038	0.0012	0.0105			0.0035	0.0011	0.0098
																					30	0.0037	0.0007	0.0063			0.0037	0.0012	0.0104			0.0035	0.0011	0.0096

## Sheet: Fig4
Figure 4a-TPL Average								Figure 4d- TPL All Traces																																						Figure 4e-THZ1 All Traces
Time	CTD_TPL	CTD_TPL_SEM	Ser5ph_TPL	Ser5ph_TPL_SEM	mRNA_TPL	mRNA_TPL_SEM		Time (min)	CTD_TPL_Cell01	CTD_TPL_Cell02	CTD_TPL_Cell03	CTD_TPL_Cell04	CTD_TPL_Cell05	CTD_TPL_Cell06	CTD_TPL_Cell07	CTD_TPL_Cell08	CTD_TPL_Cell09	CTD_TPL_Cell10-Sample in black	CTD_TPL_Mean	CTD_TPL_SEM	Ser5ph_TPL_Cell01	Ser5ph_TPL_Cell02	Ser5ph_TPL_Cell03	Ser5ph_TPL_Cell04	Ser5ph_TPL_Cell05	Ser5ph_TPL_Cell06	Ser5ph_TPL_Cell07	Ser5ph_TPL_Cell08	Ser5ph_TPL_Cell09	Ser5ph_TPL_Cell10-Sample in black	Ser5ph_TPL_Mean	Ser5ph_TPL_SEM	mRNA_Cell01	mRNA_Cell02	mRNA_Cell03	mRNA_Cell04	mRNA_Cell05	mRNA_Cell06	mRNA_Cell07	mRNA_Cell08	mRNA_Cell09	mRNA_Cell10-Sample in black	mRNA_Mean	mRNA_SEM		Time (min)	CTD_THZ1_Cell01	CTD_THZ1_Cell02-Sample in black	CTD_THZ1_Cell03
-1.98803	0.918464	0.048306	0.908265	0.0369913	0.961811	0.0238158		-2	0.907049	0.629007	0.915851	1.1515	0.768885	0.834957	0.895031	1.05235	0.963425	1.06658	0.918464	0.048306	0.918387	0.937665	0.811349	0.970795	0.612828	0.973481	0.943206	0.941721	0.949656	1.02356	0.908265	0.0369913	0.916033	0.890238	1.048	0.999609	0.813094	0.953458	0.956895	1.06943	0.981149	0.990205	0.961811	0.0238158		-2	0.721391	1.0525	0.867098
-1.01869	0.933376	0.0424518	0.916236	0.0331713	0.963408	0.0174185		-1	0.949386	0.616352	0.97706	1.10139	0.832253	0.877923	0.985105	0.97292	0.980672	1.0407	0.933376	0.0424518	0.951691	0.771071	0.897047	0.982559	0.689622	0.953701	0.992183	0.937351	0.971193	1.01594	0.916236	0.0331713	0.94799	0.866757	1.01985	1.0101	0.876107	0.988008	0.950542	1.02216	0.966631	0.98593	0.963408	0.0174185		-1	0.700828	1.0407	0.883549
0	0.947158	0.027165	0.943688	0.0162259	0.95838	0.0116069		0	0.979333	0.787098	0.911542	1.10713	1.00869	0.916112	1.01008	0.888526	0.942996	0.920064	0.947158	0.027165	0.9313	0.844311	0.914554	1.0153	0.922216	0.956967	1.01523	0.910446	0.957795	0.968753	0.943688	0.0162259	0.986765	0.89691	0.983	1.00779	0.927291	0.984298	0.935729	0.929801	0.939602	0.992612	0.95838	0.0116069		0	0.710646	1.01965	0.909109
1	0.934923	0.0358596	0.925019	0.0225801	0.949992	0.0134077		1	1.00731	0.918828	0.70429	0.991912	1.04428	1.07835	0.990029	0.854168	0.933301	0.826754	0.934923	0.0358596	0.97518	0.873427	0.812488	0.939777	0.837497	1.03008	1.00842	0.94415	0.942813	0.886369	0.925019	0.0225801	0.989124	0.913594	0.910722	0.98837	0.940829	1.00715	0.963975	0.880548	0.921795	0.983815	0.949992	0.0134077		1	0.695386	0.931372	0.930713
2	0.880159	0.0710856	0.882704	0.0412722	0.941435	0.0102099		2	0.964318	1.04612	0.297573	0.927588	1.06251	1.07044	0.890705	0.90909	0.819859	0.813384	0.880159	0.0710856	0.934511	1.04395	0.606426	0.842975	0.745073	0.969089	0.94929	1.00432	0.849775	0.881634	0.882704	0.0412722	0.960464	0.975206	0.88509	0.973175	0.937985	0.947647	0.965102	0.893046	0.919271	0.957362	0.941435	0.0102099		2	0.70762	0.857631	0.937129
3	0.796135	0.0688328	0.819509	0.0432431	0.938307	0.0102204		3	0.957776	0.876977	0.236747	0.656456	0.946553	0.964852	0.7727	0.875447	0.831023	0.842824	0.796135	0.0688328	0.942501	0.928593	0.631627	0.599112	0.74126	0.896097	0.87304	0.972501	0.901935	0.70842	0.819509	0.0432431	0.95423	0.987916	0.893247	0.92953	0.953358	0.954396	0.923345	0.885727	0.970661	0.930663	0.938307	0.0102204		3	0.670182	0.785556	0.951826
4	0.660405	0.0796057	0.728515	0.0596927	0.916329	0.0205396		4	0.909012	0.430681	0.223111	0.3353	0.937953	0.841278	0.646894	0.838335	0.791339	0.650141	0.660405	0.0796057	0.878444	0.658398	0.451352	0.411609	0.722288	0.827473	0.855471	0.961263	0.889835	0.629013	0.728515	0.0596927	0.964361	0.939514	0.759518	0.919044	0.977277	0.923641	0.920756	0.923857	0.975447	0.859871	0.916329	0.0205396		4	0.697918	0.81375	0.955578
5	0.47818	0.105261	0.602038	0.0688749	0.851744	0.0358845		5	0.905717	-0.105852	0.302857	0.031873	0.804551	0.571305	0.508658	0.690507	0.730349	0.341834	0.47818	0.105261	0.864832	0.43266	0.329229	0.322171	0.662449	0.690641	0.684769	0.783961	0.87379	0.375877	0.602038	0.0688749	0.943422	0.81259	0.582789	0.810155	0.946157	0.884856	0.901089	0.871662	0.97502	0.789696	0.851744	0.0358845		5	0.745756	0.826357	1.00951
6	0.309604	0.124051	0.45348	0.0720002	0.719603	0.0573594		6	0.806839	-0.528677	0.135542	0.0264265	0.595755	0.387156	0.384763	0.57672	0.634493	0.0770202	0.309604	0.124051	0.812336	0.286947	0.113731	0.235905	0.361074	0.494983	0.574094	0.589825	0.746555	0.319347	0.45348	0.0720002	0.860305	0.568449	0.319835	0.762417	0.810792	0.701257	0.863089	0.822343	0.903229	0.584314	0.719603	0.0573594		6	0.945751	0.839919	1.02278
7	0.145643	0.109205	0.291829	0.060139	0.551214	0.0680277		7	0.615771	-0.654034	-0.0914017	0.0936107	0.32424	0.124811	0.206644	0.286757	0.454578	0.0954588	0.145643	0.109205	0.618097	0.226401	-0.0401427	0.301786	0.203544	0.178204	0.309158	0.334976	0.567884	0.218388	0.291829	0.060139	0.697685	0.329429	0.159368	0.702343	0.616935	0.425654	0.632415	0.678605	0.872105	0.397603	0.551214	0.0680277		7	1.07409	0.756024	1.07805
8	0.0263096	0.0926419	0.187769	0.0588053	0.376553	0.0811807		8	0.321522	-0.696473	-0.173632	0.107723	0.138873	-0.00251062	0.0501127	0.0530879	0.323556	0.140838	0.0263096	0.0926419	0.492254	0.205597	-0.116501	0.328982	-0.0453208	0.0910443	0.171979	0.136982	0.380644	0.232032	0.187769	0.0588053	0.582385	0.12891	0.0336701	0.626422	0.328154	0.167504	0.366333	0.542288	0.817257	0.172605	0.376553	0.0811807		8	1.16302	0.685988	1.03781
9	-0.0471739	0.0796272	0.137249	0.05415	0.231939	0.0708474		9	0.105492	-0.721963	-0.123021	-0.00726878	0.0237306	-0.0157768	0.0642111	-0.0639235	0.114095	0.152685	-0.0471739	0.0796272	0.32782	0.293693	-0.132736	0.36408	-0.113569	0.0465544	0.197628	0.0862939	0.173599	0.129122	0.137249	0.05415	0.426272	0.0875444	-0.0115909	0.449058	0.10657	0.00143022	0.139263	0.411649	0.62557	0.0836216	0.231939	0.0708474		9	0.991944	0.628806	1.02774
10	-0.0559128	0.0743142	0.107084	0.0452408	0.130079	0.0476043		10	-0.0142572	-0.66284	-0.0781528	-0.172538	0.0369341	-0.0585748	0.175941	0.0398306	0.0993546	0.0751748	-0.0559128	0.0743142	0.243689	0.295076	-0.0424575	0.0299942	-0.15258	0.0560338	0.283068	0.102124	0.128629	0.127267	0.107084	0.0452408	0.286125	0.0800165	-0.0216177	0.203216	0.0358356	-0.0348836	0.071709	0.288585	0.390126	0.00167674	0.130079	0.0476043		10	0.706944	0.599557	0.938528
11	-0.0649704	0.0734409	0.0580061	0.0428419	0.0518666	0.0227335		11	-0.126243	-0.658757	-0.0349974	-0.157763	0.0468812	0.0147361	0.210294	0.0542426	0.0328701	-0.0309667	-0.0649704	0.0734409	0.0199666	0.186151	0.0882989	-0.15054	-0.0576037	0.0156138	0.298319	0.134211	0.127023	-0.0813781	0.0580061	0.0428419	0.130371	0.0543523	-0.0250568	0.0356792	0.0230459	-0.0414612	0.0377884	0.166765	0.141615	-0.00443231	0.0518666	0.0227335		11	0.391572	0.470783	0.888195
12	-0.0539349	0.075073	0.0288443	0.0435029	0.0205491	0.0166632		12	-0.122549	-0.668312	-0.0182726	-0.0622233	0.0725249	0.0265026	0.215822	0.0612601	0.05917	-0.103271	-0.0539349	0.075073	0.0233224	-0.00742388	0.161122	-0.280709	0.00311869	0.0198353	0.231794	0.076753	0.105906	-0.0452754	0.0288443	0.0435029	0.0909138	-0.0118827	-0.0382418	-0.0297721	0.0631975	-0.0425792	0.0547607	0.0902144	0.0378464	-0.00896648	0.0205491	0.0166632		12	0.118789	0.271954	0.83529
13	-0.0705236	0.082388	0.0112213	0.0346873	-0.0114236	0.0127939		13	-0.19743	-0.75954	0.0521194	-0.0574486	0.0731609	0.101643	0.137288	-0.0246465	0.0244234	-0.054805	-0.0705236	0.082388	0.0154921	-0.000958801	0.166221	-0.192869	0.0453303	0.0111142	0.176386	-0.0271936	0.019111	-0.100421	0.0112213	0.0346873	0.053917	-0.0569006	-0.0142356	-0.0641728	0.0157599	-0.065791	0.0213659	0.0135128	0.00111881	-0.0188106	-0.0114236	0.0127939		13	0.0801783	0.065476	0.802388
14	-0.0410374	0.0884469	-0.0147689	0.049348	-0.0302755	0.0110982		14	-0.0814151	-0.782475	0.099137	-0.13443	0.1043	0.173986	0.167013	0.0102314	0.0635446	-0.0302666	-0.0410374	0.0884469	-0.0715359	0.0396932	0.0717198	-0.366305	0.0325284	0.0945327	0.225679	-0.110114	-0.0429896	-0.0208977	-0.0147689	0.049348	0.00808607	-0.0576957	-0.0102927	-0.06818	0.00944318	-0.0882442	0.00759688	-0.0150299	-0.040207	-0.0482316	-0.0302755	0.0110982		14	0.0792509	-0.00900739	0.77367
15	-0.089736	0.0897675	-0.0629711	0.0647038	-0.066569	0.00907306		15	-0.208176	-0.802193	0.0659728	-0.261906	0.0878908	0.14812	0.120862	-0.0393518	-0.0116632	0.00308547	-0.089736	0.0897675	-0.312485	-0.0208068	0.0473515	-0.455189	-0.0127107	0.0935089	0.277423	-0.117649	-0.0436421	-0.0855113	-0.0629711	0.0647038	-0.0657296	-0.0963783	-0.0177813	-0.106062	-0.056538	-0.0980135	-0.0544356	-0.0715742	-0.0303368	-0.0688398	-0.066569	0.00907306		15	0.213188	-0.0260764	0.729779
16	-0.0922348	0.0850105	-0.0766257	0.067766	-0.0806309	0.00983184		16	-0.136317	-0.760309	-0.0010944	-0.287762	0.0735425	0.137026	0.164142	-0.0149268	-0.0472657	-0.0493839	-0.0922348	0.0850105	-0.335976	-0.0932811	0.0369974	-0.495117	-0.0554412	0.0840169	0.283068	-0.0957115	-0.0451301	-0.0496828	-0.0766257	0.067766	-0.0640992	-0.114614	-0.0573944	-0.12161	-0.0697029	-0.0938316	-0.0904837	-0.0994136	-0.0149898	-0.0801706	-0.0806309	0.00983184		16	0.259033	-0.0207498	0.60874
17	-0.105708	0.0820392	-0.0614798	0.0562665	-0.0924299	0.0104872		17	-0.172582	-0.733356	-0.0738373	-0.322942	0.0748399	0.0668548	0.164271	-0.00292373	-0.00195425	-0.0554512	-0.105708	0.0820392	-0.203532	-0.163164	0.0393435	-0.437705	-0.0623612	0.0279243	0.236498	-0.0224232	-0.0119393	-0.0174393	-0.0614798	0.0562665	-0.0712139	-0.12249	-0.0871647	-0.129952	-0.087152	-0.0873286	-0.106643	-0.128238	-0.018065	-0.086052	-0.0924299	0.0104872		17	0.309729	-0.0423222	0.399289
18	-0.100022	0.083545	-0.0557	0.0546696	-0.0951302	0.0107651		18	-0.0518656	-0.72581	-0.116808	-0.37596	0.131597	0.0667847	0.102678	-0.03688	0.0738847	-0.067837	-0.100022	0.083545	-0.0355166	-0.0992682	-0.0072033	-0.437913	-0.0622747	0.0348	0.23989	-0.179665	0.0275816	-0.0374307	-0.0557	0.0546696	-0.0580813	-0.115831	-0.116635	-0.117646	-0.0715166	-0.0862931	-0.0920853	-0.153004	-0.0353744	-0.104834	-0.0951302	0.0107651		18	0.205149	-0.0277463	0.158253
19	-0.124515	0.0903984	-0.0357049	0.0623913	-0.103471	0.0115436		19	-0.117345	-0.765514	-0.121812	-0.438932	0.152204	0.0600079	0.0819661	-0.17702	0.127539	-0.0462426	-0.124515	0.0903984	0.0613552	-0.0718482	-0.0324474	-0.426379	-0.109157	0.136153	0.281979	-0.224635	0.0864062	-0.0584765	-0.0357049	0.0623913	-0.0931808	-0.133198	-0.129035	-0.119858	-0.0659504	-0.0860881	-0.10234	-0.159583	-0.0319184	-0.113559	-0.103471	0.0115436		19	-0.0232624	0.0688477	0.0558678
20	-0.14057	0.0925611	0.00080542	0.0721104	-0.103791	0.0168613		20	-0.202635	-0.776661	-0.107589	-0.495914	0.107887	0.0911446	0.0950932	-0.160409	0.0966831	-0.0532971	-0.14057	0.0925611	0.130933	-0.0510946	0.0242345	-0.413853	-0.0718761	0.171657	0.418321	-0.220411	0.104874	-0.0847311	0.00080542	0.0721104	-0.0977165	-0.175383	-0.14004	-0.138514	-0.0403085	-0.101053	-0.0748501	-0.155341	-0.00230792	-0.112393	-0.103791	0.0168613		20	-0.36508	0.155452	0.116658
21	-0.113691	0.0993938	0.0209237	0.0645721	-0.0963486	0.0188626		21	-0.250989	-0.779985	0.0109622	-0.490058	0.0802333	0.0860708	0.275115	-0.102635	0.0722853	-0.0379135	-0.113691	0.0993938	0.0125837	-0.134034	0.18499	-0.341409	-0.0871864	0.182135	0.386259	-0.0617716	0.11944	-0.0517705	0.0209237	0.0645721	-0.103557	-0.165992	-0.135497	-0.140376	-0.0369312	-0.101836	-0.0829298	-0.136363	0.03893	-0.0989344	-0.0963486	0.0188626		21	-0.605576	0.178239	0.177258
22	-0.0946386	0.0863918	0.00634838	0.0659653	-0.0951112	0.0161363		22	-0.21657	-0.728129	0.0683573	-0.301321	0.00765241	0.0641707	0.258374	-0.0172939	0.0433831	-0.125009	-0.0946386	0.0863918	-0.15655	-0.0964004	0.308771	-0.376691	0.0391888	0.0700633	0.320626	-0.0388918	0.0681467	-0.0747775	0.00634838	0.0659653	-0.102074	-0.15439	-0.130604	-0.116967	-0.0420284	-0.111738	-0.0682524	-0.133669	0.0173445	-0.108732	-0.0951112	0.0161363		22	-0.719165	0.0809134	0.151131
23	-0.0633207	0.0835179	-0.00151681	0.0725592	-0.0994296	0.0131568		23	-0.020973	-0.694047	0.110639	-0.246456	0.038893	0.0806045	0.284971	-0.0483803	0.00692476	-0.145383	-0.0633207	0.0835179	-0.265727	-0.0746405	0.374868	-0.376483	-0.00207126	0.0644768	0.307776	-0.0957723	0.0808722	-0.0284683	-0.00151681	0.0725592	-0.102667	-0.122614	-0.120752	-0.108208	-0.0691088	-0.107583	-0.0880693	-0.157159	-0.000784927	-0.11735	-0.0994296	0.0131568		23	-0.749984	-0.0215858	-0.0455062
24	-0.0740252	0.0827724	-0.026311	0.0736705	-0.109742	0.0114381		24	-0.00955617	-0.716897	0.113897	-0.172493	-0.0113769	0.090598	0.25886	-0.0697679	-0.0429861	-0.18053	-0.0740252	0.0827724	-0.345372	-0.0973312	0.270294	-0.401065	-0.0305295	0.04797	0.348677	-0.0724367	0.0438442	-0.0271608	-0.026311	0.0736705	-0.125108	-0.125645	-0.126419	-0.123537	-0.0774268	-0.107804	-0.0818302	-0.1639	-0.0348472	-0.130906	-0.109742	0.0114381		24	-0.785411	-0.0811487	-0.188754
25	-0.0597423	0.0882781	-0.0191728	0.074037	-0.112702	0.0124523		25	-0.0234914	-0.743573	0.12278	-0.181367	0.0283607	0.04787	0.33935	-0.0490925	-0.0170754	-0.121186	-0.0597423	0.0882781	-0.281387	-0.163215	0.164063	-0.355188	-0.0702326	0.0615066	0.468233	-0.0855326	0.0489997	0.0210253	-0.0191728	0.074037	-0.145237	-0.116154	-0.132077	-0.128354	-0.0414342	-0.11535	-0.0643799	-0.172296	-0.0813864	-0.130348	-0.112702	0.0124523		25	-0.825803	-0.190472	-0.20998
26	-0.0761694	0.0919395	-0.0229856	0.0763204	-0.115353	0.0151731		26	-0.274326	-0.75815	0.116886	-0.16515	-0.0381908	-0.00148044	0.355234	0.00338153	0.00807462	-0.00797205	-0.0761694	0.0919395	-0.294587	-0.0804012	0.0802909	-0.383529	-0.0401309	0.0828414	0.509009	-0.0943442	0.0512837	-0.0602901	-0.0229856	0.0763204	-0.155613	-0.122142	-0.149525	-0.129405	-0.0185754	-0.126903	-0.0567782	-0.173973	-0.085106	-0.135514	-0.115353	0.0151731		26	-0.819809	-0.360397	-0.0398814
27	-0.0495218	0.0935295	-0.0160977	0.0668326	-0.122664	0.0176124		27	-0.307569	-0.689398	-0.00426808	-0.18461	0.0830571	-0.0217266	0.432439	0.0490266	0.0825649	0.0652661	-0.0495218	0.0935295	-0.172435	-0.0195742	0.0624917	-0.367453	0.0322689	0.0322216	0.442336	-0.185073	0.0486342	-0.034394	-0.0160977	0.0668326	-0.163825	-0.127334	-0.160859	-0.129536	0.0047213	-0.144629	-0.0723162	-0.192951	-0.104202	-0.135705	-0.122664	0.0176124		27	-0.855414	-0.589503	0.201073
28	-0.0791863	0.0951436	-0.0153701	0.0676704	-0.130955	0.0155056		28	-0.41116	-0.698718	-0.0514704	-0.238483	0.0664447	-0.0394079	0.374375	0.0632711	0.0607694	0.0825165	-0.0791863	0.0951436	-0.205993	0.0726978	0.0611779	-0.324655	-0.0640912	-0.0167551	0.434339	-0.235938	0.0857014	0.0398147	-0.0153701	0.0676704	-0.153212	-0.140079	-0.1751	-0.146638	-0.0298015	-0.1516	-0.0979419	-0.19756	-0.0796584	-0.137953	-0.130955	0.0155056		28	-0.89826	-0.598642	0.276176
29	-0.0599254	0.0912081	-0.0375355	0.0698603	-0.135055	0.0148012		29	-0.269961	-0.682783	0.00733518	-0.225105	0.1332	-0.0734879	0.409928	0.0235961	0.0429509	0.0350733	-0.0599254	0.0912081	-0.264384	-0.0437994	0.08442	-0.302421	-0.0842455	-0.154471	0.415127	-0.238034	0.091914	0.12054	-0.0375355	0.0698603	-0.161631	-0.131285	-0.185873	-0.159448	-0.0401834	-0.150184	-0.106117	-0.192551	-0.0856625	-0.137614	-0.135055	0.0148012		29	-0.897613	-0.481303	0.212521
30	-0.0670127	0.0884238	-0.0203287	0.0786889	-0.137276	0.0156451		30	-0.277852	-0.709555	0.0685252	-0.142628	0.0728556	-0.0781552	0.361191	0.0304041	0.00867981	-0.00359212	-0.0670127	0.0884238	-0.340674	-0.00732325	0.0685603	-0.256283	-0.0651292	-0.163635	0.546295	-0.168514	0.102669	0.0807465	-0.0203287	0.0786889	-0.169902	-0.15039	-0.197169	-0.140967	-0.0334289	-0.14218	-0.0870653	-0.193773	-0.112637	-0.145252	-0.137276	0.0156451		30	-0.782727	-0.259551	0.00230741
31	-0.044468	0.0881488	-0.0320387	0.0692467	-0.135319	0.015565		31	-0.260895	-0.690072	0.109615	-0.0940249	0.0846344	-0.0687504	0.366861	0.079715	0.0333716	-0.00513587	-0.044468	0.0881488	-0.37468	-0.117708	0.0663706	-0.221575	0.021889	-0.162801	0.45011	-0.0407453	0.0529935	0.00575755	-0.0320387	0.0692467	-0.171088	-0.140825	-0.198108	-0.13869	-0.0315527	-0.13606	-0.0888343	-0.190982	-0.114014	-0.143036	-0.135319	0.015565		31	-0.625514	-0.2228	-0.0856363
32	-0.0513969	0.0892876	-0.0189857	0.0649204	-0.134193	0.01621		32	-0.350215	-0.701699	0.0382156	-0.00630032	0.0540044	-0.0366817	0.325752	0.11298	0.0637089	-0.0137342	-0.0513969	0.0892876	-0.366737	-0.0874826	0.0208718	-0.161944	0.0910883	-0.124466	0.43606	0.00893398	0.00307684	-0.00925711	-0.0189857	0.0649204	-0.1663	-0.159483	-0.198888	-0.118106	-0.0260021	-0.132777	-0.0901132	-0.193605	-0.116386	-0.140269	-0.134193	0.01621		32	-0.531922	-0.237989	-0.123635
																																														33	-0.522284	-0.312979	-0.0664298
																																														34	-0.64858	-0.291596	0.000854495
																																														35	-0.756662	-0.270868	0.133206
																																														36	-0.823215	-0.213866	0.288442
																																														37	-0.741082	-0.234654	0.432321
																																														38	-0.713304	-0.141169	0.457556
																																														39	-0.695657	0.0122067	0.364877
																																														40	-0.72102	0.338077	0.251322
																																														41	-0.645224	0.543481	0.173295
																																														42	-0.509877	0.654358	0.183391
																																														43	-0.349344	0.669546	0.147967
																																														44	-0.224701	0.687266	0.113483
																																														45	-0.170593	0.734351	0.0488585
																																														46	-0.0783843	0.64849	0.024964
																																														47	-0.0182148	0.460032	0.0714625
																																														48	0.034632	0.130528	0.17707
																																														49	-0.041447	-0.0658219	0.257599
																																														50	-0.170973	-0.137983	0.274398
																																														51	-0.248242	-0.0372025	0.223651
																																														52	-0.233615	-0.052808	0.252764
																																														53	-0.112899	-0.0655545	0.339385
																																														54	-0.0609008	-0.12713	0.492385
																																														55	-0.0305465	-0.104966	0.562998
[truncated: 70 more columns]

## Sheet: Sup. Fig1
Sup. Figure 1c																																				Sup. Figure 1b	TRACK_ID	POSITION_X	POSITION_Y	FRAME	Sup. Figure 1b	TRACK_ID	POSITION_X	POSITION_Y	FRAME		Sup. Figure 1f
time (min)	CTD-RNAP2_Cell01	CTD-RNAP2_Cell02	CTD-RNAP2_Cell03	CTD-RNAP2_Cell04	CTD-RNAP2_Cell05	CTD-RNAP2_Cell06	CTD-RNAP2_Cell07	CTD-RNAP2_Cell08	CTD-RNAP2_Cell09	CTD-RNAP2_Mean	CTD-RNAP2_SEM	Ser5ph-RNAP2_Cell01	Ser5ph-RNAP2_Cell02	Ser5ph-RNAP2_Cell03	Ser5ph-RNAP2_Cell04	Ser5ph-RNAP2_Cell05	Ser5ph-RNAP2_Cell06	Ser5ph-RNAP2_Cell07	Ser5ph-RNAP2_Cell08	Ser5ph-RNAP2_Cell09	Ser5ph-RNAP2_Mean	Ser5ph-RNAP2_SEM	mRNA_Cell01	mRNA_Cell02	mRNA_Cell03	mRNA_Cell04	mRNA_Cell05	mRNA_Cell06	mRNA_Cell07	mRNA_Cell08	mRNA_Cell09	mRNA_Mean	mRNA_SEM		Zs_Cell Fig1c	H2B_Tracks within nucleus	7	58.6473	220.613	0	TS_Track	0	170.512	109.017	0			Covariance (Raw Int.) Mean	SEM
0	0.15383	0.736672	0.33162	1.20778	0.462295	0.351676	0.147294	0.34563	0.33608	0.410128	0.0927236	0.342232	0.790554	0.67671	0.694835	0.977501	0.429531	0.286428	0.500308	0.503483	0.523228	0.0804928	0.615153	0.766338	0.831446	0.71767	0.84632	0.820226	0.487864	0.953844	0.807306	0.741755	0.0542185		4		7	58.0703	219.568	1		0	170.642	109.2	1		CTD-mRNA_OR	2.44522e-07	1.36448e-07
1	-0.148201	0.00222857	0.479007	1.01004	0.19749	0.15845	0.608668	0.476701	0.52504	0.435913	0.0642769	0.109551	0.629609	0.463047	0.610778	0.991473	0.203235	1.00792	0.216152	-0.0152555	0.542847	0.0571038	0.24209	0.674139	0.826472	0.754877	0.870266	0.824189	0.526803	0.974043	0.81254	0.755944	0.0436774		1		7	58.0616	219.231	2		0	170.938	109.33	2		mRNA-CTD_OB	-7.36786e-08	2.28516e-07
2	1.38625	-0.328225	0.704557	0.425605	0.649693	0.300727	0.25692	0.50601	0.485812	0.407223	0.0861746	1.0844	0.492691	0.308062	0.75411	0.655435	0.0719784	0.427427	0.58223	0.862431	0.510936	0.0607233	0.954318	0.700308	0.810915	0.837415	0.878438	0.878326	0.486627	0.926159	0.586387	0.741612	0.0421576		6		7	58.5134	219.854	3		0	170.693	109.443	3		CTD-mRNA_All	2.24715e-06	5.88589e-07
3	0.819447	-0.0235327	-0.351967	0.969888	0.289747	0.26484	0.223055	0.305307	0.801474	0.352984	0.0938419	0.541136	0.654505	0.332581	0.861353	0.481561	0.20936	0.46084	0.658977	0.13967	0.491788	0.0687344	0.606765	0.742683	0.675776	0.799923	0.833258	0.841298	0.543906	0.872157	0.543439	0.719605	0.0413531		5		7	58.555	219.603	4		0	170.509	109.393	4		CTD-Ser5ph_OR	1.64503e-07	1.2959e-07
4	0.413881	0.200345	-0.395747	-0.0676059	-0.240791	0.294829	0.387967	0.557921	0.694172	0.351466	0.0972013	0.315485	0.724541	0.45577	1.012	-0.700286	0.516411	0.691611	0.161034	0.522965	0.540079	0.0674445	0.802112	0.60275	0.565179	0.841183	0.608809	0.72954	0.451423	0.816524	0.493723	0.695657	0.0348644		4		7	57.7105	219.042	5		0	170.258	109.218	5		Ser5ph-CTD_OG	5.03813e-07	7.80251e-07
5	0.371237	-0.727888	0.875243	0.776576	0.344534	0.400971	0.727682	0.617343	0.960649	0.372824	0.124796	0.498869	0.754145	0.45014	0.706937	0.88997	0.321864	1.25931	0.838213	0.823182	0.586281	0.0840945	0.788014	0.589194	0.525653	0.785756	0.873164	0.727012	0.583274	0.806622	0.733603	0.677485	0.031827		4		7	58.41	219.942	6		0	170.463	109.023	6		CTD-Ser5ph_All	2.55741e-06	7.47832e-07
6	0.496085	-0.884656	0.403176	0.540977	0.262283	0.380969	0.474539	1.25662	0.944934	0.425073	0.135024	0.159941	0.564412	0.672812	1.13665	0.377509	0.157619	0.741495	0.83428	0.942702	0.642874	0.0766611	0.650842	0.556554	0.682321	0.787593	0.397519	0.753695	0.545702	0.773151	0.821179	0.695025	0.0333912		4		7	58.504	219.502	7		0	170.165	108.953	7		Ser5ph-mRNA_OG	3.66127e-07	2.77627e-07
7	0.352701	-0.0244864	0.00962176	0.129409	0.337027	0.232911	0.595339	0.610066	1.01312	0.31365	0.125456	0.194861	0.219786	0.890308	0.158106	1.0842	0.311808	0.747553	1.00567	0.615258	0.574195	0.0855984	0.678833	0.579942	0.730111	0.733786	0.402791	1.01276	0.667704	0.645255	0.93363	0.714794	0.0413989		4		7	58.3519	219.355	8		0	170.52	108.926	8		mRNA-Ser5ph_OB	-2.10282e-07	1.59466e-07
8	-0.245394	-0.582914	-0.0527102	0.442378	0.403497	-0.103386	0.450664	0.573801	0.451975	0.292616	0.106678	0.136911	0.731424	0.56992	0.494797	0.333657	0.16613	0.37782	1.37306	0.504567	0.571719	0.0924555	0.687377	0.712747	0.776708	0.901602	0.653148	0.850422	0.654346	0.802394	0.90731	0.7437	0.0390524		4		7	58.3843	219.692	9		0	170.231	109.061	9		Ser5ph-mRNA_All	3.61214e-06	1.31269e-06
9	0.220306	-0.00539639	0.0267896	0.959809	0.0369144	-0.115615	0.815466	0.542365	0.82639	0.253712	0.110321	0.283176	1.05949	0.304956	0.661647	0.912543	-0.0244863	0.657968	0.982988	0.682308	0.555539	0.0955368	0.610315	0.681848	0.740219	0.941398	0.516702	0.801	0.792112	0.814981	0.85046	0.746567	0.0382489		4		7	58.9196	219.893	10		0	170.131	109.041	10
10	0.521421	-0.486051	0.537905	-0.229736	-0.0397855	-0.0707192	0.854947	0.517953	0.599344	0.323905	0.111058	0.46729	1.01123	0.53262	0.420798	0.488848	-0.0974339	0.701489	0.707654	0.558195	0.600311	0.0693747	0.702845	0.551101	0.962643	0.774439	0.357605	0.589602	0.803546	1.00865	0.711783	0.75069	0.041954		4		7	58.474	219.724	11		0	170.244	108.977	11
11	0.554248	-0.112464	-0.244073	0.338865	0.313518	0.295949	1.20757	0.492304	0.387225	0.355672	0.116498	0.710533	0.715429	0.314439	0.58839	0.553795	0.760526	0.660388	0.786731	0.806881	0.54692	0.0554326	0.734018	0.536358	0.94222	0.676796	0.783795	0.614591	0.802121	0.959052	1.00844	0.774573	0.0444215		4		7	58.5801	219.547	12		0	170.274	109.234	12
12	1.00383	-0.109966	1.04159	0.0986877	0.614205	0.0588304	1.02816	0.22371	0.20568	0.476061	0.0891372	0.778396	0.725316	0.349346	0.284809	0.456027	0.0784997	0.21469	0.468329	0.723623	0.553382	0.0446818	0.963893	0.666052	0.772429	0.78225	0.875752	0.552892	0.86351	1.01063	0.906457	0.814446	0.0479056		5		7	58.1189	219.509	13		0	170.4	109.087	13
13	0.689188	0.652789	0.371798	0.507097	1.07098	0.147331	0.773143	0.447341	0.796109	0.617849	0.0740581	0.756218	0.388297	0.786471	0.534069	0.763795	0.0010617	0.785413	0.30672	0.643112	0.526722	0.0627392	1.01204	0.648248	0.741279	0.738335	1.07688	0.476333	0.924555	0.946439	0.974689	0.830117	0.054166		5		7	58.3409	219.744	14		0	170.614	109.215	14
14	0.875416	1.18824	0.587353	0.562885	1.03338	1.01191	0.915509	0.174918	0.711799	0.571049	0.0743373	0.744543	0.469975	0.716018	0.349364	1.00284	0.672324	0.536287	-0.0488924	0.734853	0.576351	0.0675396	1.04385	0.65913	0.807473	0.785235	0.827613	0.469522	0.868319	0.864602	1.15476	0.835014	0.0547721		5		7	57.9794	219.196	15		0	170.455	109.145	15
15	0.366625	-0.877906	0.469349	0.44287	0.360311	-0.0314011	0.860657	0.192365	1.11826	0.427062	0.089688	0.540433	0.377895	0.512217	0.860972	0.543814	0.303422	0.82907	0.360585	1.0906	0.568034	0.0490879	0.936739	0.620537	0.950814	0.599966	0.913084	0.623938	1.00012	0.927591	0.953307	0.815601	0.058936		4		7	58.403	219.466	16		0	170.329	109.21	16
16	0.449952	-0.649222	0.320551	0.582859	-0.00439662	-0.437858	0.391265	0.352002	0.562978	0.21354	0.145842	0.760553	0.133511	0.653588	0.889816	0.199611	0.61245	0.559781	0.595707	0.335578	0.513204	0.0572168	0.810977	0.584336	0.917404	0.751713	0.860835	0.226405	0.999632	0.941095	0.922241	0.792499	0.0620794		5		7	58.0394	219.522	17		0	170.386	109.192	17
17	0.119826	-0.77045	0.390252	-0.184988	-0.12797	0.371129	0.63638	-0.086342	0.948489	0.254745	0.113478	0.426425	0.578233	0.496273	0.491533	0.40711	-0.182361	0.455537	0.17131	0.852855	0.466589	0.057007	0.686014	0.531759	0.904094	0.763548	1.00482	0.328969	0.868595	0.812948	0.956002	0.759255	0.0756362		4		7	58.2543	219.476	18		0	170.247	109.178	18
18	0.411285	-0.245255	0.542657	0.903917	0.759641	0.233774	0.603515	0.278552	0.525587	0.210258	0.147729	0.541567	0.599097	0.523464	0.452267	0.562883	-0.250146	0.976227	0.407	0.348028	0.401798	0.0894715	0.754111	0.459666	1.01957	0.707789	0.985546	0.157449	0.962051	0.80404	0.778276	0.708457	0.0760719		5		7	58.6117	219.317	19		0	170.683	108.969	19
19	-0.537339	-1.5424	-0.152352	0.678249	0.899851	0.212412	0.615251	-0.263584	0.456882	0.226942	0.138684	0.0450932	0.758221	0.443018	0.300889	0.581621	-0.268927	0.802346	0.111142	0.217829	0.431801	0.0904686	0.372033	0.416598	0.814964	0.866584	0.407203	0.125948	0.948434	0.784898	0.906417	0.670266	0.0691356		5		7	58.6842	219.965	20		0	170.639	109.041	20
20	0.292024	-0.234347	-0.0364855	0.144749	0.433572	0.203389	0.556962	-0.292807	0.67973	0.178034	0.125666	-0.142373	0.717748	0.62058	0.902962	0.627309	0.466988	0.57044	-0.275737	1.0191	0.403736	0.0981297	0.6204	0.461585	0.805769	0.86664	0.525623	0.546959	0.954752	0.285625	0.758241	0.670388	0.0575973		4		7	58.3162	219.518	21		0	170.455	109.165	21
21	0.974739	0.318166	-0.140013	0.593325	0.401883	-0.325217	0.411039	-0.168387	0.627614	0.242707	0.104735	0.838065	0.887313	0.604806	0.4625	0.406058	-0.491281	0.377096	-0.0674072	0.385462	0.417147	0.105571	0.667725	0.636041	0.776293	0.904167	0.678955	0.635149	0.981653	0.802552	0.549271	0.707449	0.0474634		5		7	58.5593	219.637	22		0	170.248	109.152	22
22	0.778665	-0.558177	0.442712	0.648948	0.401826	-0.346022	0.489155	0.0674565	0.188602	0.310868	0.116801	0.837547	0.488669	0.654322	0.411104	0.695613	-0.536224	0.352471	-0.0325806	0.482426	0.41605	0.116399	0.668538	0.837241	0.807237	0.912068	0.221702	0.628129	0.939515	0.921919	0.707376	0.742326	0.0622275		4		7	58.5402	219.326	23		0	170.123	108.93	23
23	0.830005	0.225308	0.79173	0.660963	0.475832	-0.316508	0.409529	-0.0200553	0.53031	0.350782	0.10256	0.656259	0.67321	1.04617	0.860393	0.412199	0.0413401	0.53146	0.143632	0.112734	0.419585	0.11083	0.604381	0.895251	0.908912	0.958874	0.186084	0.562867	1.05145	0.946792	0.652669	0.754344	0.0756465		4		7	58.1186	219.303	24		0	170.05	108.727	24
24	0.565712	0.215619	0.476955	0.795178	0.620649	0.325484	0.575152	-0.0376199	0.233709	0.386505	0.0727896	0.664708	0.827423	0.582262	0.964013	0.349496	0.243796	0.523788	0.147281	-0.804715	0.422148	0.107348	0.638653	0.937344	0.817786	0.907086	0.213321	0.715465	0.939419	0.867393	0.919807	0.777005	0.0717483		4		7	58.4565	219.73	25		0	170.231	108.618	25
25	0.669912	-0.03696	0.26059	0.588874	0.178183	0.43908	0.303054	0.235234	0.439715	0.391339	0.0527162	0.403917	0.486751	1.00791	0.595211	0.0463581	0.166394	0.308025	0.0912173	0.316774	0.420252	0.0790945	0.733009	0.908258	0.923428	1.00437	0.367297	0.763167	0.936777	0.880827	0.738441	0.776034	0.0645975		5		7	58.6327	219.471	26		0	170.474	108.785	26
26	0.884187	0.605672	0.0488291	0.16092	0.09988	0.698123	0.556118	0.33622	0.327672	0.366493	0.0495551	0.609514	0.790244	0.417554	0.408672	0.536949	0.548321	0.497881	0.0812795	0.535769	0.507358	0.06372	0.620666	0.941784	0.878871	0.986879	0.323141	0.61084	0.769472	0.857459	0.751959	0.78943	0.0586759		4		7	58.3168	219.31	27		0	170.367	108.903	27
27	0.3514	0.277218	0.720766	0.570388	0.376452	0.520171	0.367472	-0.0657833	-0.01808	0.368707	0.0685812	1.03216	0.966307	0.308494	0.799197	0.533067	1.15862	0.822029	0.225132	0.00491316	0.53787	0.0754423	0.549711	0.98189	1.01245	0.98407	0.547583	0.760708	0.880974	0.895033	0.705537	0.802672	0.0483813		5		7	58.3454	219.357	28		0	170.061	108.761	28
28	0.6572	-0.211295	0.133638	0.333262	0.287112	1.02708	0.530945	-0.118204	0.497745	0.310691	0.0783904	0.903533	0.302775	0.380884	0.427707	0.899507	0.463603	0.483538	-0.0845953	0.469437	0.529482	0.0958946	0.649434	1.04997	0.957426	0.971929	0.904492	0.790152	0.783625	0.795691	0.710392	0.802171	0.0520392		3		7	58.8444	219.477	29		0	170.502	108.756	29
29	0.45142	0.231729	-0.221098	0.129836	0.443569	0.601532	0.485616	-0.26329	0.291859	0.362128	0.0782378	0.652436	0.846341	0.751015	0.582085	0.333758	0.904679	0.49445	-0.14286	-0.222199	0.42837	0.102764	0.723406	1.00604	0.804197	1.02448	0.562512	0.765329	0.791622	0.873757	0.176199	0.775203	0.0579107		3		7	58.2291	219.912	30		0	170.451	108.875	30
30	0.98852	0.772047	1.50359	0.30553	0.138288	0.370118	0.380838	0.0489383	-0.0190664	0.410771	0.0739628	0.635992	0.845321	0.445901	0.897851	0.114465	0.360833	0.390891	-0.649976	0.0786172	0.40993	0.111415	0.810642	0.918006	0.840294	0.934194	-0.0205803	0.807665	0.786477	0.906697	0.606439	0.718864	0.0720232		4		7	58.0954	219.282	31		0	170.233	108.992	31
31	0.440315	1.07598	0.442017	0.103242	0.259749	0.912061	0.405066	0.311628	0.500763	0.419698	0.0889564	0.431224	0.863778	0.580993	0.614251	-0.0498066	0.66823	0.218926	0.17135	0.249568	0.407333	0.0800876	0.747593	0.908848	0.774161	0.959008	0.502112	1.00251	0.676537	0.228562	0.292614	0.700604	0.0708164		3		7	58.403	219.767	32		0	170.48	108.707	32
32	0.388746	0.417448	0.462177	0.157727	0.0459561	0.622433	0.309752	-0.0890489	0.0770237	0.386632	0.0654628	0.477637	0.775223	0.424081	0.564919	0.539156	0.212726	0.303797	0.588946	0.243091	0.43769	0.0716196	0.817894	0.908691	0.711298	0.890902	0.417841	0.878225	0.704462	0.222652	0.682575	0.682597	0.0786076		2		7	58.2761	219.468	33		0	170.443	108.869	33
33	0.174809	-0.294438	0.646972	0.405172	0.0921674	0.964275	0.398484	1.12755	0.0810198	0.297024	0.0747987	0.45087	0.823554	0.976264	0.561302	0.311789	0.626597	0.265033	-0.411212	0.335357	0.460105	0.0713899	0.851238	0.728828	0.724592	0.863595	0.408365	0.992476	0.754313	0.102498	0.677744	0.67626	0.0848657		2		7	58.2011	220.107	34		0	170.285	108.874	34
34	0.412951	0.25253	0.80503	0.243036	-0.241866	0.380853	0.413469	-0.27186	0.0372834	0.312636	0.0900396	0.58188	0.719068	0.552098	0.67118	-0.017964	1.03177	0.402732	0.0205949	0.392344	0.460737	0.106415	0.820403	0.68192	0.862753	0.878163	0.357418	0.824895	0.799961	-0.0922807	0.787603	0.668027	0.0922801		1		7	57.961	219.342	35		0	170.311	108.571	35
																																					7	57.8296	218.807	36		0	170.705	108.781	36
																																					7	57.9466	219.048	37		0	170.448	108.889	37
																																					7	58.2849	219.491	38		0	170.503	108.92	38
																																					7	57.9058	219.373	39		0	170.064	109.021	39
																																					7	58.7732	219.108	40		0	170.583	108.937	40
																																					7	58.7453	219.462	41		0	170.54	108.811	41
																																					7	58.1205	218.738	42		0	170.351	108.808	42
																																					7	58.6575	219.999	43		0	170.563	108.999	43
																																					7	58.1847	219.066	44		0	170.666	108.885	44
																																					7	58.851	219.764	45		0	170.476	108.79	45
																																					7	58.3622	219.631	46		0	170.289	108.954	46
																																					7	58.3997	218.921	47		0	170.216	109.108	47
																																					7	58.4222	219.228	48		0	170.402	109.259	48
																																					7	58.3361	219.625	49		0	170.382	109.327	49
																																					7	58.4506	219.288	50		0	170.192	109.312	50
																																					7	58.2679	219.33	51		0	170.383	109.197	51
																																					7	57.8336	219.273	52		0	170.673	108.722	52
																																					7	58.3241	219.232	53		0	170.266	108.951	53
																																					7	57.8924	219.304	54		0	170.032	109.067	54
																																					7	58.4316	219.51	55		0	170.5	109.18	55
																																					7	58.688	219.115	56		0	170.671	109.356	56
																																					7	58.9021	219.452	57		0	170.467	109.373	57
																																					7	58.6495	219.402	58		0	170.421	109.277	58
																																					7	58.372	219.912	59		0	170.504	109.255	59
																																					7	58.2117	219.282	60		0	170.515	109.349	60
																																					7	57.8818	219.203	61		0	170.335	109.374	61
																																					7	58.5297	218.766	62		0	170.468	109.335	62
																																					7	58.2769	219.228	63		0	170.415	109.231	63
																																					7	58.5553	219.455	64		0	170.241	109.175	64
																																					7	58.5251	219.44	65		0	169.812	109.153	65
																																					7	58.296	219.644	66		0	170.408	109.469	66
																																					7	58.2882	219.415	67		0	170.312	109.397	67
																																					7	58.4956	219.649	68		0	170.346	109.432	68
																																					7	58.6507	219.76	69		0	170.446	109.404	69
																																					7	58.2307	219.462	70		0	170.594	109.387	70
																																					7	58.1542	219.073	71		0	170.291	109.343	71
																																					7	58.2334	219.383	72		0	170.546	109.154	72
																																					7	58.1129	219.324	73		0	170.462	109.2	73
																																					7	58.221	219.257	74		0	170.374	109.078	74
																																					7	57.9962	219.38	75		0	170.428	109.061	75
																																					7	57.7961	219.535	76		0	170.559	109.06	76
																																					7	57.6924	219.683	77		0	170.54	109.211	77
																																					7	58.236	219.502	78		0	170.59	109.059	78
																																					7	57.9179	219.39	79		0	170.432	109.364	79
																																					7	58.2888	219.754	80		0	170.506	109.438	80
																																					7	57.6176	219.582	81		0	170.371	109.361	81
																																					7	58.7187	219.46	82		0	170.174	109.451	82
																																					7	57.5387	219.358	83		0	170.169	109.436	83
																																					7	57.8517	218.587	84		0	170.107	109.261	84
																																					7	58.0477	218.838	85		0	170.443	109.503	85
																																					7	58.032	219.479	86		0	170.703	108.853	86
																																					7	58.4025	219.23	87		0	170.562	109.504	87
																																					7	57.9478	218.968	88		0	170.282	109.263	88
																																					7	58.343	219.988	89		0	170.606	109.282	89
																																					7	58.3813	219.714	90		0	170.598	108.943	90
																																					7	57.9865	219.836	91		0	170.72	108.965	91
																																					7	58.1883	219.51	92		0	170.718	108.967	92
																																					7	58.2004	219.273	93		0	170.262	109.059	93
																																					7	58.0074	219.028	94		0	170.281	109.182	94
																																					7	57.6854	219.073	95		0	170.566	109.28	95
																																					7	58.1581	219.181	96		0	170.596	108.849	96
																																					7	58.1589	219.548	97		0	170.374	109.071	97
																																					7	57.7632	219.065	98		0	170.705	108.808	98
																																					7	58.2379	219.13	99		0	170.433	109.011	99
																																					7	57.7392	219.279	100		0	170.314	108.966	100
																																					7	58.1206	218.84	101		0	170.248	108.49	101
																																					7	58.3368	219.438	102		0	170.313	108.687	102
																																					7	57.7434	219.554	103		0	170.437	108.689	103
																																					7	57.7906	218.798	104		0	170.586	108.821	104
																																					7	57.7111	219.262	105		0	170.475	108.709	105
																																					7	57.8765	220.016	106		0	170.313	108.453	106
																																					7	57.3039	218.671	107		0	170.09	108.612	107
																																					7	58.2216	219.508	108		0	170.207	108.707	108
																																					7	58.0925	219.747	109		0	170.252	108.943	109
																																					7	58.6713	219.436	110		0	170.161	109.014	110
																																					7	57.8336	219.641	111		0	170.041	109.078	111
																																					7	57.5086	218.638	112		0	170.228	109.192	112
																																					7	58.2713	219.281	113		0	170.54	109.033	113
																																					7	58.547	219.678	114		0	170.256	108.984	114
																																					7	59.4541	220.211	115		0	170.75	108.814	115
																																					7	59.0729	220.573	116		0	170.495	108.998	116
																																					7	58.9009	219.402	117		0	170.613	109.192	117
																																					7	58.5201	219.295	118		0	170.225	109.157	118
																																					7	58.777	220.027	119		0	170.4	109.046	119
																																					7	59.1034	219.903	120		0	170.651	108.971	120
																																					7	58.5456	218.337	121		0	170.431	109.048	121
																																					7	58.6567	219.959	122		0	170.261	109.097	122
																																					7	58.2511	218.757	123		0	170.557	109.122	123
																																					7	58.6537	219.048	124		0	170.382	108.795	124
																																					7	58.8534	219.575	125		0	170.217	108.897	125
																																					7	58.4705	219.345	126		0	170.224	108.621	126
																																					7	58.4031	219.429	127		0	170.298	108.862	127
																																					7	58.5535	220.274	128		0	169.987	108.936	128
																																					7	58.3974	218.365	129		0	169.962	109.019	129
																																					7	58.2638	220.703	130		0	170.545	108.882	130
																																					7	58.6481	220.499	131		0	170.376	108.736	131
																																					7	58.9053	219.502	132		0	170.521	108.961	132
																																					7	58.247	218.941	133		0	170.659	108.869	133
																																					7	58.896	219.95	134		0	170.143	108.919	134
																																					7	58.3483	219.257	135		0	170.258	109.131	135
																																					7	58.6254	219.426	136		0	170.439	109.243	136
																																					7	58.8928	219.611	137		0	170.175	109.053	137
																																					7	58.9901	219.209	138		0	170.173	109.332	138
																																					7	58.3252	218.141	139		0	170.194	109.377	139
																																					7	59.6193	220.387	140		0	170.385	108.841	140
																																					7	58.0266	218.948	141		0	170.172	108.957	141
																																					7	59.2826	219.683	142		0	170.267	109.291	142
																																					7	58.935	218.347	143		0	170.013	109.244	143
																																					7	59.3545	219.805	144		0	170.243	109.166	144
																																					7	59.5416	219.738	145		0	170.262	109.109	145
																																					7	59.9366	219.883	146		0	170.211	109.069	146
																																					7	60.3214	219.01	147		0	170.254	108.922	147
																																					7	58.3873	219.136	148		0	170.26	108.961	148
																																					7	58.8937	218.359	149		0	170.637	108.868	149
																																					7	62.0008	224.616	150		0	170.403	108.743	150
																																					7	59.0292	219.058	151		0	170.267	108.673	151
																																					7	59.3525	219.327	152		0	170.37	108.778	152
																																					7	59.3084	218.921	153		0	170.548	108.596	153
																																					7	58.5029	218.494	154		0	170.399	108.497	154
																																					7	59.3182	218.67	155		0	170.323	108.777	155
																																					7	59.7932	219.504	156		0	170.727	108.917	156
																																					7	58.5183	219.071	157		0	170.872	108.909	157
																																					7	59.2963	218.986	158		0	170.956	108.799	158
																																					7	59.8863	218.568	159		0	170.76	109.074	159
																																					7	59.6877	219.071	160		0	170.58	108.874	160
																																					7	58.5513	219.153	161		0	170.816	109.289	161
																																					7	59.6844	219.756	162		0	170.91	109.13	162
																																					7	59.3284	220.148	163		0	170.799	109.044	163
																																					7	59.2972	218.577	164		0	171.199	109.029	164
																																					7	59.8695	219.457	165		0	170.847	109.189	165
																																					7	59.5299	219.013	166		0	170.91	109.389	166
																																					7	60.8283	220.866	167		0	170.904	109.028	167
																																					7	58.9251	218.79	168		0	170.676	108.981	168
																																					7	59.9546	218.433	169		0	171.338	108.503	169
																																					7	59.5003	220.346	170		0	170.624	108.984	170
																																					7	60.1066	219.415	171		0	170.467	108.675	171
																																					7	58.9898	219.173	172		0	171.033	108.638	172
																																					7	59.4863	218.945	173		0	171.072	108.632	173
																																					7	60.0942	219.761	174		0	170.791	109.127	174
																																					7	59.2877	218.753	175		0	170.892	108.263	175
																																					7	58.4793	218.868	176		0	171.429	108.553	176
																																					7	59.7485	219.169	177		0	171.171	108.571	177
																																					7	59.7991	219.351	178		0	171.23	108.492	178
																																					7	59.2218	219.166	179		0	170.956	108.274	179
																																					7	59.8103	219.735	180		0	171.375	108.251	180
																																					7	59.21	219.974	181		0	171.291	108.385	181
																																					7	59.1974	219.48	182		0	171.2	108.369	182
																																					7	59.6556	218.502	183		0	171.363	108.515	183
																																					7	59.2777	220.249	184		0	171.266	108.527	184
																																					7	60.1409	220.324	185		0	171.138	108.795	185
																																					7	59.8664	220.072	186		0	171.29	108.539	186
																																					7	60.658	219.801	187		0	170.869	108.47	187
																																					7	58.9283	218.419	188		0	170.766	108.497	188
																																					7	59.5328	219.497	189		0	170.376	108.837	189
																																					7	59.219	218.634	190		0	170.598	108.576	190
																																					7	59.8558	219.722	191		0	170.493	108.583	191
																																					7	58.9066	218.282	192		0	170.536	108.828	192
																																					7	59.2341	218.325	193		0	170.72	108.467	193
																																					7	59.773	219.332	194		0	170.846	108.445	194
																																					7	59.657	219.079	195		0	170.566	108.434	195
																																					7	59.4809	218.684	196		0	170.926	108.406	196
																																					7	58.8602	218.139	197		0	170.765	108.187	197
																																					7	60.2044	218.127	198		0	170.792	108.128	198
																																					9	167.03	118.459	0		0	170.305	108.461	199
																																					9	166.17	117.982	1		0	170.428	108.453	200
																																					9	166.807	117.69	2		0	170.928	108.444	201
																																					9	166.409	118.763	3		0	170.761	108.522	202
																																					9	166.539	117.085	4		0	170.387	108.283	203
																																					9	167.081	119.363	5		0	170.38	108.1	204
																																					9	166.989	116.821	6		0	170.449	107.967	205
																																					9	166.346	117.282	7		0	170.478	108.12	206
																																					9	166.533	119.327	8		0	170.557	107.918	207
																																					9	166.96	119.056	9		0	170.354	108.026	208
																																					9	166.903	119.143	10		0	170.447	107.777	209
																																					9	166.91	121.019	11		0	170.741	107.916	210
																																					9	167.182	119.521	12		0	171.01	107.947	211
																																					9	167.473	119.489	13		0	170.544	107.905	212
																																					9	167.165	119.393	14		0	170.717	107.788	213
																																					9	166.962	121.734	15		0	170.134	107.505	214
																																					9	167.549	121.965	16		0	170.145	108.019	215
																																					9	167.543	122.756	17		0	170.35	107.942	216
																																					9	167.017	121.391	18		0	170.238	108.047	217
																																					9	165.936	120.737	19		0	170.541	108.098	218
																																					9	166.617	119.153	20		0	170.471	107.632	219
																																					9	167.528	119.89	21		0	170.124	107.821	220
																																					9	166.61	117.751	22		0	170.142	107.891	221
																																					9	166.786	120.394	23		0	170.393	107.704	222
																																					9	166.313	118.32	24		0	170.215	107.942	223
																																					9	167.251	117.882	25		0	170.36	107.756	224
																																					9	167.25	117.146	26		0	170.127	107.64	225
																																					9	166.601	119.524	27		0	170.251	107.942	226
																																					9	167.014	119.354	28		0	170.544	107.747	227
																																					9	167.662	118.705	29		0	170.236	108.089	228
																																					9	167.32	117.373	30		0	170.19	107.836	229
																																					9	166.312	119.356	31		0	170.629	108.016	230
																																					9	166.911	117.58	32		0	170.25	108.036	231
																																					9	166.88	119.195	33		0	170.801	107.879	232
																																					9	165.825	116.965	34		0	170.41	108.176	233
																																					9	167.849	113.786	35		0	170.609	108.005	234
																																					9	167.334	116.738	36		0	170.276	107.616	235
																																					9	166.8	119.626	37		0	170.272	108.528	236
																																					9	166.613	117.036	38		0	170.471	108.258	237
																																					9	166.882	116.521	39		0	169.918	108.347	238
																																					9	167.56	118.198	40		0	170.08	108.041	239
																																					9	166.083	117.291	41		0	170.219	108.034	240
																																					9	167.601	116.416	42		0	170.329	108.165	241
																																					9	166.803	116.193	43		0	170.221	108.077	242
																																					9	165.474	117.325	44		0	170.315	108.178	243
																																					9	166.225	117.158	45		0	170.488	108.217	244
																																					9	168.165	117.033	46		0	170.149	108.207	245
																																					9	166.723	117.68	47		0	170.278	108.067	246
																																					9	167.271	116.762	48		0	170.44	108.357	247
																																					9	167.216	116.787	49		0	170.679	108.386	248
																																					9	167.408	115.345	50		0	170.69	108.081	249
																																					9	167.455	117.807	51		0	170.697	108.151	250
																																					9	166.922	117.14	52		0	170.531	108.137	251
																																					9	167.644	115.874	53		0	170.18	108.274	252
																																					9	167.915	116.019	54		0	170.286	108.066	253
																																					9	167.305	116.362	55		0	170.504	108.499	254
																																					9	166.607	116.287	56		0	170.751	108.697	255
																																					9	167.497	116.034	57		0	170.72	108.299	256
																																					9	168.115	115.141	58		0	170.656	108.664	257
																																					9	166.698	116.906	59		0	170.548	108.792	258
																																					9	166.553	116.671	60		0	170.278	108.737	259
																																					9	167.562	115.308	61		0	170.246	108.859	260
																																					9	165.527	115.794	62		0	169.863	108.62	261
																																					9	165.838	117.041	63		0	169.584	108.585	262
																																					9	166.089	117.542	64		0	169.886	108.514	263
																																					9	167.095	115.45	65		0	169.699	108.385	264
																																					9	167.678	115.509	66		0	170.05	108.332	265
																																					9	167.133	116.01	67		0	170.113	108.368	266
																																					9	167.628	115.373	68		0	169.943	108.23	267
																																					9	166.214	116.095	69		0	170.343	108.321	268
																																					9	167.371	114.6	70		0	170.259	108.132	269
																																					9	167.757	115.435	71		0	170.342	108.103	270
																																					9	166.385	116.021	72		0	170.205	108.161	271
																																					9	166.903	116.393	73		0	170.312	108.248	272
																																					9	166.543	116.224	74		0	170.563	107.888	273
																																					9	167.188	115.435	75		0	170.48	108.338	274
																																					9	165.845	116.4	76		0	169.91	108.088	275
																																					9	166.377	116.107	77		0	170.406	108.429	276
																																					9	166.399	116.849	78		0	170.062	108.257	277
																																					9	164.634	116.99	79		0	170.531	108.239	278
																																					9	167.668	115.189	80		0	170.242	108.706	279
																																					9	167.903	113.745	81		0	170.465	108.139	280
																																					9	168.657	110.647	82		0	170.294	108.54	281
																																					10	27.2729	16.5461	0		0	169.771	108.512	282
																																					10	28.2422	15.2681	1		0	170.117	108.477	283
																																					10	27.8891	15.2121	2		0	170.209	107.958	284
																																					10	27.7081	16.0492	3		0	170.219	108.081	285
																																					10	27.9218	15.5075	4		0	170.192	108.094	286
																																					10	27.985	15.7929	5		0	170.32	108.453	287
																																					10	27.9989	15.5643	6		0	170.376	108.511	288
																																					10	28.0902	15.6804	7		0	170.157	108.302	289
																																					10	28.1954	16.0826	8		0	170.628	108.169	290
																																					10	28.3162	15.6902	9		0	170.431	108.215	291
																																					10	27.9502	15.9173	10		0	170.105	108.42	292
																																					10	27.9282	16.1023	11		0	170.099	108.358	293
																																					10	27.802	15.9363	12		0	170.241	108.107	294
																																					10	27.5616	17.2421	13		0	170.148	108.408	295
																																					10	27.9332	15.498	14		0	170.367	108.631	296
																																					10	28.0362	16.5224	15		0	170.365	108.781	297
																																					10	27.7447	15.8644	16		0	170.592	108.722	298
																																					10	27.6956	17.0053	17		0	170.284	108.291	299
																																					10	28.3637	16.6604	18		0	170.074	108.518	300
																																					10	28.2086	16.0427	19		0	170.584	108.473	301
																																					10	28.0509	15.995	20		0	170.658	108.427	302
																																					10	28.0883	15.8223	21		0	170.402	108.43	303
																																					10	28.054	15.618	22		0	169.978	108.476	304
																																					10	28.25	15.4054	23		0	170.397	108.574	305
																																					10	27.565	15.8014	24		0	170.478	108.474	306
																																					10	27.9001	15.4234	25		0	170.53	108.747	307
																																					10	27.5658	15.0761	26		0	170.404	108.932	308
																																					10	28.0787	14.7194	27		0	170.385	108.722	309
																																					10	27.5844	14.6546	28		0	170.51	108.503	310
																																					10	28.3246	15.1611	29		0	170.58	108.232	311
																																					10	27.9065	15.9284	30		0	170.29	107.841	312
																																					10	27.907	15.7442	31		0	170.311	107.946	313
																																					10	28.0009	15.9046	32		0	170.304	108.084	314
																																					10	27.8607	15.7697	33		0	170.302	108.414	315
																																					10	27.567	15.6048	34		0	170.492	108.553	316
																																					10	27.3772	15.3768	35		0	170.589	107.961	317
																																					10	28.2109	15.5165	36		0	170.19	108.454	318
																																					10	28.021	15.4518	37		0	170.472	108.358	319
																																					10	29.041	15.9709	38		0	169.892	108.66	320
																																					10	27.2718	14.8332	39		0	170.437	108.258	321
																																					10	28.5229	15.2606	40		0	170.237	108.535	322
																																					10	29.316	15.3495	41		0	170.321	108.785	323
																																					10	28.2849	14.2574	42		0	170.467	108.407	324
																																					10	29.0024	15.4768	43		0	170.124	109.148	325
																																					10	27.8986	15.418	44		0	170.086	108.902	326
																																					10	28.3248	14.8597	45		0	170.289	109.028	327
																																					10	28.3246	15.0439	46		0	170.095	108.942	328
																																					10	27.6847	14.7602	47		0	169.805	109.117	329
																																					10	28.2376	14.2771	48		0	170.23	108.98	330
																																					10	27.7773	14.0937	49		0	169.915	109.233	331
																																					10	27.7516	13.8608	50		0	169.781	109.211	332
																																					10	27.2628	14.0108	51		0	170.046	109.215	333
																																					10	27.4053	13.7979	52		0	170.138	108.924	334
																																					10	30.8244	14.4984	53		0	170.061	108.61	335
																																					10	27.1534	14.3478	54		0	170.298	108.66	336
																																					10	27.0094	13.9442	55		0	170.405	108.766	337
																																					10	27.0386	13.9577	56		0	170.342	108.486	338
																																					10	27.7134	13.695	57		0	170.408	108.853	339
																																					10	27.3276	14.2355	58		0	170.327	108.559	340
																																					10	26.1773	13.7708	59		0	170.259	108.694	341
																																					10	28.7397	13.5939	60		0	170.387	109.063	342
																																					10	26.8407	14.346	61		0	170.318	108.694	343
																																					10	27.6307	14.5146	62		0	170.285	108.497	344
																																					10	27.4043	14.5512	63		0	170.361	108.472	345
																																					10	28.3262	14.4877	64		0	170.581	108.754	346
																																					10	27.6368	14.1484	65		0	170.293	108.676	347
																																					10	27.2625	14.021	66		0	170.458	108.916	348
																																					10	26.4983	14.6216	67		0	170.339	108.51	349
																																					10	25.9984	14.0796	68		0	170.835	108.959	350
																																					10	26.3921	14.1341	69		0	170.913	108.836	351
																																					10	26.8463	14.1019	70		0	170.575	108.216	352
																																					10	27.1483	13.9472	71		0	170.608	108.676	353
																																					10	26.3392	14.2537	72		0	170.495	108.731	354
																																					10	26.403	13.4736	73		0	170.318	108.435	355
																																					10	26.0361	13.9147	74		0	170.144	108.331	356
																																					10	27.3344	14.2658	75		0	170.447	108.749	357
																																					10	26.0717	14.2463	76		0	170.033	108.456	358
																																					10	26.8414	14.2199	77		0	169.787	108.244	359
																																					10	26.2902	13.5517	78		0	169.485	108.396	360
																																					10	26.2761	13.6127	79		0	169.471	108.433	361
																																					10	26.2239	13.8129	80		0	169.874	108.417	362
																																					10	25.8436	13.816	81		0	170.078	108.306	363
																																					10	26.3509	14.0214	82		0	170.265	108.33	364
																																					10	25.7746	13.4963	83		0	170.004	108.442	365
																																					10	25.6155	13.8485	84		0	170.525	108.127	366
																																					10	26.3127	13.8085	85		0	170.951	108.209	367
																																					10	26.4036	13.971	86		0	170.862	107.997	368
																																					10	26.1851	14.1007	87		0	170.331	108.098	369
																																					10	26.4429	13.9911	88		0	170.696	107.951	370
																																					10	26.8842	13.6855	89		0	170.773	107.795	371
																																					10	26.4021	13.8999	90		0	170.744	108.168	372
																																					10	26.3082	13.6961	91		0	170.571	107.789	373
																																					10	25.9001	13.7385	92		0	170.792	107.82	374
																																					10	26.7054	14.3096	93		0	170.133	107.963	375
																																					10	25.4669	13.1816	94		0	170.351	107.921	376
																																					10	25.9881	13.4489	95		0	170.227	107.94	377
																																					10	26.0348	14.0914	96		0	170.244	108.055	378
																																					10	26.1838	13.6302	97		0	170.426	107.861	379
																																					10	26.0145	14.1059	98		0	170.647	107.73	380
																																					10	25.9528	13.8717	99		0	170.495	108.037	381
																																					10	26.0136	13.9075	100		0	170.373	107.674	382
																																					10	25.8961	13.649	101		0	170.263	107.442	383
																																					10	25.7809	14.1161	102		0	170.326	107.721	384
																																					10	25.3118	13.7956	103		0	170.331	107.662	385
																																					10	26.0328	14.7875	104		0	170.201	107.826	386
																																					10	26.9312	14.7327	105		0	170.127	107.778	387
																																					10	25.4474	14.6511	106		0	169.989	108.567	388
																																					10	24.6829	14.8611	107		0	169.87	108.039	389
																																					10	25.3324	14.7822	108		0	170.333	108.309	390
																																					10	25.5447	14.0949	109		0	170.549	108.145	391
																																					10	24.6083	14.4465	110		0	170.388	108.009	392
																																					10	25.0088	14.5832	111		0	170.527	107.898	393
																																					10	24.602	14.5133	112		0	170.497	108.075	394
																																					10	25.1294	14.4373	113		0	170.782	107.976	395
																																					10	25.5292	14.8508	114		0	170.709	108.209	396
																																					10	25.3535	14.0371	115		0	169.882	107.871	397
																																					10	25.5177	14.9683	116		0	170.349	107.959	398
																																					10	24.8723	15.1306	117		0	170.082	108.211	399
																																					10	25.1392	13.63	118		0	169.739	108.159	400
																																					10	25.2083	14.4289	119		0	169.953	107.9	401
																																					10	25.296	14.3835	120		0	170.386	108.483	402
																																					10	24.9382	14.1516	121		0	170.463	108.499	403
																																					10	24.9837	14.9082	122		0	170.314	108.243	404
																																					10	25.112	14.4123	123		0	169.87	108.081	405
																																					10	25.5462	14.1098	124		0	170.344	107.955	406
																																					10	24.6917	14.4717	125		0	170.119	108.054	407
																																					10	24.8268	14.3004	126		0	170.489	107.665	408
																																					10	24.1701	14.9771	127		0	170.13	108.326	409
																																					10	25.005	14.988	128		0	170.52	108.515	410
																																					10	25.1222	15.0114	129		0	169.94	108.255	411
																																					10	24.6036	13.7912	130		0	169.744	107.736	412
																																					10	25.1115	14.1677	131		0	170.224	107.663	413
																																					10	25.1661	14.7303	132		0	170.059	107.781	414
																																					10	24.3303	14.057	133		0	170.669	107.359	415
																																					10	24.9851	13.9175	134		0	170.585	107.516	416
																																					10	22.5981	13.874	135		0	170.654	107.429	417
																																					10	22.8365	13.889	136		0	170.401	107.143	418
																																					10	24.8123	13.556	137		0	170.581	107.154	419
																																					10	24.7911	13.5922	138		0	170.375	107.241	420
																																					10	24.1275	13.643	139		0	170.357	107.419	421
																																					10	25.5932	15.5703	140		0	170.221	107.657	422
																																					10	25.1444	14.2899	141		0	170.579	107.885	423
																																					10	23.616	14.1739	142		0	170.514	107.62	424
																																					10	25.5056	13.945	143		0	170.547	107.328	425
																																					10	24.7459	14.2282	144		0	170.752	107.458	426
																																					10	25.5528	13.7065	145		0	171.113	107.678	427
																																					10	24.8279	14.0258	146		0	170.961	107.556	428
																																					10	24.6719	14.5183	147		0	170.67	107.68	429
																																					10	25.0667	14.1942	148		0	170.638	107.483	430
																																					10	24.2625	14.0624	149		0	170.745	107.881	431
																																					10	23.8185	13.8438	150		0	171.038	108.02	432
																																					10	24.529	13.9594	151		0	170.706	108.333	433
																																					10	24.4511	14.1464	152		0	170.858	108.701	434
																																					10	24.8322	13.9026	153		0	171.304	108.298	435
																																					10	24.0774	13.6432	154		0	170.909	108.381	436
																																					10	24.0703	12.9859	155		0	171.045	108.392	437
																																					10	24.9969	13.8682	156		0	171.364	108.263	438
																																					10	24.1416	13.042	157		0	171.364	108.108	439
																																					10	25.4288	13.4423	158		0	171.333	108.374	440
																																					10	25.73	13.6806	159		0	171.752	107.927	441
																																					10	25.3959	12.497	160		0	171.397	108.241	442
																																					12	17.7318	221.597	0		0	171.366	108.147	443
																																					12	18.1093	222.632	1		0	171.5	108.531	444
																																					12	16.8062	220.616	2		0	171.249	108.005	445
																																					12	17.5338	222.949	3		0	171.485	107.768	446
																																					12	17.4898	223.697	4		0	171.714	107.535	447
																																					12	18.2857	221.796	5		0	171.805	107.257	448
																																					12	18.2864	222.128	6		0	171.438	107.23	449
																																					12	17.6523	222.223	7		0	171.453	107.457	450
																																					12	18.0886	222.366	8		0	171.604	106.941	451
																																					12	18.4283	222.83	9		0	171.622	107.92	452
																																					12	17.4533	220.314	10		0	171.451	107.963	453
																																					12	17.0485	221.211	11		0	171.6	107.973	454
																																					12	17.8557	221.932	12		0	171.755	107.569	455
																																					12	17.2199	220.203	13		0	171.39	108.01	456
																																					12	17.5617	221.954	14		0	171.778	107.932	457
																																					12	17.2321	222.504	15		0	172.155	108.059	458
																																					12	17.2699	220.716	16		0	171.753	108.182	459
																																					12	16.3427	219.987	17		0	172.128	108.184	460
																																					12	17.4397	220.454	18		0	172.084	108.343	461
																																					12	17.1097	219.475	19		0	172.133	108.363	462
																																					12	16.6276	220.757	20		0	171.881	108.276	463
																																					12	17.4081	222.639	21		0	171.471	108.177	464
																																					12	17.4663	220.485	22		0	171.529	108.183	465
																																					12	17.1309	218.291	23		0	171.498	108.695	466
																																					12	17.1611	221.493	24		0	171.784	108.086	467
																																					12	17.2507	222.612	25		0	171.44	108.55	468
																																					12	16.8273	222.743	26		0	171.662	108.727	469
																																					12	17.1473	220.122	27		0	170.874	108.866	470
																																					12	16.977	218.964	28		0	171.937	108.602	471
																																					12	16.3844	218.076	29		0	171.99	108.188	472
																																					12	17.049	221.145	30		0	171.94	108.649	473
																																					12	16.6877	220.178	31		0	171.588	108.276	474
																																					12	17.5308	221.801	32		0	171.673	108.225	475
																																					12	17.8018	222.373	33		0	171.33	107.769	476
																																					12	16.7841	218.261	34		0	171.348	108.189	477
																																					12	17.5677	222.751	35		0	171.963	107.894	478
																																					12	16.914	220.701	36		0	172.018	108.007	479
																																					12	17.425	220.36	37		0	171.805	107.827	480
																																					12	17.2016	219.888	38		0	171.859	107.716	481
																																					12	17.1518	220.091	39		0	171.703	108.226	482
																																					12	17.7515	221.785	40		0	171.898	108.075	483
																																					12	16.683	220.13	41		0	171.842	108.363	484
																																					12	17.434	220.497	42		0	171.367	108.177	485
																																					12	16.6304	218.241	43		0	171.503	108.61	486
																																					12	17.9975	221.354	44		0	171.493	108.685	487
																																					12	17.8418	221.528	45		0	171.36	108.316	488
																																					12	17.7771	221.303	46		0	171.015	108.342	489
																																					12	17.729	220.419	47		0	171.342	108.493	490
																																					12	18.1819	221.343	48		0	171.438	108.206	491
																																					12	16.5934	221.333	49		0	171.349	108.199	492
																																					12	17.4183	220.898	50		0	171.116	108.575	493
																																					12	18.317	222.796	51		0	171.287	108.495	494
																																					12	18.2021	221.046	52		0	171.159	108.277	495
																																					12	17.4567	219.355	53		0	171.36	108.012	496
																																					12	17.6905	221.615	54		0	171.202	108.296	497
																																					12	18.0163	220.648	55		0	171.403	108.567	498
																																					12	17.5721	220.646	56		0	171.383	108.213	499
																																					12	17.9775	222.157	57
																																					12	18.5788	221.545	58
																																					12	17.8768	220.205	59
																																					12	18.0766	221.906	60
																																					12	17.9766	221.088	61
																																					12	18.1131	222.037	62
																																					12	17.3971	220.714	63
																																					12	17.7929	222.209	64
																																					12	17.515	219.595	65
																																					12	17.428	220.358	66
																																					12	18.0104	220.595	67
																																					12	16.8502	218.358	68
																																					12	17.9003	221.669	69
																																					12	18.2747	221.623	70
																																					12	17.9192	222.134	71
																																					12	17.6896	220.195	72
																																					12	17.1792	222.936	73
																																					12	17.4034	220.636	74
																																					12	18.2313	221.108	75
																																					12	17.2477	220.892	76
																																					12	17.5686	220.318	77
																																					12	16.852	221.056	78
																																					12	17.1265	221.513	79
																																					12	17.5181	221.721	80
																																					12	18.6078	222.752	81
																																					12	17.7249	221.646	82
																																					12	18.2034	221.362	83
																																					12	16.9169	221.192	84
																																					12	17.6718	222.741	85
																																					12	17.3039	222.494	86
																																					12	16.7662	221.887	87
																																					12	17.7123	220.812	88
																																					12	17.4663	219.102	89
																																					12	17.1958	220.497	90
																																					12	17.4324	221.277	91
																																					12	17.4424	221.39	92
																																					12	16.9641	219.426	93
																																					12	17.2001	220.258	94
																																					12	17.7892	219.847	95
																																					12	16.7814	221.329	96
																																					12	17.504	220.37	97
																																					12	17.491	220.616	98
																																					12	16.8174	219.644	99
																																					12	16.9954	222.632	100
																																					12	17.0336	220.601	101
																																					12	17.9165	222.832	102
																																					12	17.6932	221.863	103
																																					12	17.264	221.63	104
																																					12	16.8802	219.834	105
																																					12	18.9268	222.38	106
																																					12	17.2937	221.333	107
																																					12	17.5895	221.701	108
																																					12	17.2535	221.542	109
																																					12	17.3338	222.38	110
																																					12	17.7477	221.655	111
																																					12	18.4639	223.018	112
																																					12	15.6791	219.013	113
																																					12	16.7968	220.99	114
																																					12	18.3674	222.544	115
																																					12	18.0903	221.001	116
																																					12	19.164	222.115	117
																																					12	18.6367	219.897	118
																																					12	17.7825	221.407	119
																																					12	17.9626	220.279	120
																																					12	19.0725	222.354	121
																																					12	17.2623	218.982	122
																																					12	15.1934	222.999	123
																																					12	16.7361	217.28	124
																																					12	18.6949	222.241	125
																																					12	18.0061	221.272	126
																																					12	18.5305	221.319	127
																																					12	18.0811	222.373	128
																																					12	17.1177	219.5	129
																																					12	19.9798	221.623	130
																																					12	17.676	220.789	131
																																					12	18.573	222.475	132
																																					12	18.0032	223.603	133
																																					12	17.4621	220.908	134
																																					12	17.683	220.863	135
																																					12	17.3915	222.949	136
																																					12	18.3849	220.581	137
																																					12	18.0494	221.712	138
																																					12	17.4732	221.462	139
																																					12	17.627	222.294	140
																																					12	19.5555	221.477	141
																																					12	17.9684	221.313	142
																																					12	17.4755	223.615	143
																																					12	17.1651	222.053	144
																																					12	18.5144	221.681	145
																																					12	18.0811	221.406	146
																																					12	18.1204	220.401	147
																																					12	16.7431	221.606	148
																																					12	18.3612	221.758	149
																																					12	18.3445	221.193	150
																																					12	17.4045	222.835	151
																																					12	18.7625	222.205	152
																																					12	18.8835	223.148	153
																																					12	17.3743	222.001	154
																																					12	18.7296	221.1	155
																																					12	18.0254	222.786	156
																																					12	18.1507	220.402	157
																																					12	19.2124	222.459	158
																																					12	16.9479	222.164	159
																																					12	17.9388	221.285	160
																																					12	17.4927	222.328	161
																																					12	17.3649	221.058	162
																																					12	18.7189	222.751	163
																																					12	18.1214	222.175	164
																																					12	18.2057	221.016	165
																																					12	17.1939	221.657	166
																																					12	17.8939	222.066	167
																																					12	17.9795	223.379	168
																																					12	16.685	222.081	169
																																					12	17.2437	220.77	170
																																					12	17.0859	222.14	171
																																					12	18.1284	222.226	172
																																					12	18.6789	221.656	173
																																					12	17.2736	222.41	174
																																					12	17.3641	222.748	175
																																					12	17.8942	221.932	176
																																					12	16.6962	220.67	177
																																					12	17.8517	222.985	178
																																					12	17.9776	222.452	179
																																					12	18.6544	221.609	180
																																					12	18.9516	222.623	181
																																					12	17.2263	222.058	182
																																					12	18.2511	221.328	183
																																					12	18.4413	222.629	184
																																					12	17.2401	221.262	185
																																					12	17.9361	221.835	186
																																					12	18.0308	222.87	187
																																					12	17.9973	221.736	188
																																					12	18.0859	222.863	189
																																					12	20.0758	223.315	190
																																					12	19.1498	221.891	191
																																					12	19.3797	223.79	192
																																					12	17.3284	222.079	193
																																					12	18.3775	222.852	194
																																					12	19.2343	222.692	195
																																					12	19.5321	223.034	196
																																					12	19.9575	223.452	197
																																					12	19.1994	221.479	198
																																					12	17.8345	222.137	199
																																					12	16.3552	220.943	200
																																					12	16.1532	219.063	201
																																					12	17.646	221.993	202
																																					12	18.0429	221.898	203
																																					12	16.3932	221.014	204
																																					12	17.4408	221.583	205
																																					12	17.3782	221.889	206
																																					12	16.4828	221.198	207
																																					12	17.1808	222.933	208
																																					12	18.3949	221.497	209
																																					12	16.7304	222.135	210
																																					12	18.3137	222.226	211
																																					12	17.3351	222.669	212
																																					12	16.7831	222.403	213
																																					12	17.1667	220.832	214
																																					12	18.8738	222.227	215
																																					17	82.353	230.826	0
																																					17	82.3427	230.188	1
																																					17	82.2236	230.684	2
																																					17	82.0978	230.733	3
																																					17	81.9843	230.444	4
																																					17	82.5951	230.3	5
																																					17	81.2511	230.996	6
																																					17	81.44	230.773	7
																																					17	81.5747	231.037	8
																																					17	81.8998	230.391	9
																																					17	81.4729	231.022	10
																																					17	81.792	230.85	11
																																					17	81.284	230.645	12
																																					17	81.7889	230.783	13
																																					17	81.7262	230.478	14
																																					17	81.491	230.947	15
																																					17	81.7973	230.694	16
																																					17	81.6473	230.73	17
																																					17	81.638	230.818	18
																																					17	81.5355	230.838	19
																																					17	81.9485	230.517	20
																																					17	81.0598	230.74	21
																																					17	81.0388	230.639	22
																																					17	81.4663	230.913	23
																																					17	81.7906	230.556	24
																																					17	81.5839	230.735	25
																																					17	81.3802	230.587	26
																																					17	81.6588	230.705	27
																																					17	81.1768	230.808	28
																																					17	81.166	230.822	29
																																					17	81.3819	230.91	30
																																					17	81.3372	230.815	31
																																					17	80.9307	231.225	32
																																					17	80.5455	231.044	33
																																					17	80.6978	231.368	34
																																					17	81.4064	230.94	35
																																					17	81.3731	230.809	36
																																					17	81.0877	231.008	37
																																					17	80.7834	231.405	38
																																					17	81.1894	230.73	39
																																					17	81.8223	231.062	40
																																					17	80.8792	230.825	41
																																					17	81.4976	231.127	42
																																					17	81.5517	230.62	43
																																					17	81.2351	230.979	44
																																					17	81.0939	230.797	45
																																					17	80.6737	231.64	46
																																					17	80.9172	231.069	47
																																					17	81.4747	230.589	48
																																					17	81.2658	230.767	49
																																					17	81.3335	231.091	50
																																					17	81.681	230.951	51
																																					17	81.1749	230.694	52
																																					17	81.0863	230.667	53
																																					17	80.7302	230.921	54
																																					17	80.8029	230.564	55
																																					17	81.2003	230.634	56
																																					17	81.8675	230.249	57
																																					17	80.6598	230.599	58
																																					17	81.3545	230.651	59
																																					17	81.3636	230.483	60
																																					17	81.0195	231.09	61
																																					17	81.2107	230.619	62
																																					17	81.2084	230.512	63
																																					17	82.0489	230.578	64
																																					17	82.0626	230.368	65
																																					17	80.7974	231.196	66
																																					17	81.2953	231.06	67
																																					17	81.4351	230.8	68
																																					17	81.9226	230.539	69
																																					17	80.8732	230.971	70
																																					17	80.8934	231.047	71
																																					17	80.9534	231.132	72
																																					17	80.9953	231.099	73
																																					17	80.7828	230.907	74
																																					17	81.5139	231.206	75
																																					17	81.0521	231.168	76
																																					17	82.3478	230.685	77
																																					17	81.1891	230.864	78
																																					17	81.2115	230.886	79
																																					17	81.2581	230.859	80
																																					17	81.0863	230.274	81
																																					17	81.0246	230.903	82
																																					17	80.8618	230.57	83
																																					17	81.358	230.154	84
																																					17	80.5349	230.557	85
																																					17	80.4942	231.461	86
																																					17	80.9284	230.93	87
																																					17	80.8389	230.767	88
																																					17	80.6788	230.336	89
																																					17	80.3335	231.343	90
																																					17	78.8273	231.777	91
																																					17	80.4848	231.262	92
																																					17	79.8992	230.882	93
																																					17	79.1592	231.533	94
																																					17	78.7208	231.541	95
																																					17	80.4021	231.209	96
																																					17	74.0796	232.16	97
																																					19	96.5979	229.936	0
																																					19	96.509	230.354	1
																																					19	95.0843	229.475	2
																																					19	96.017	229.312	3
																																					19	95.1904	229.587	4
																																					19	96.0248	229.518	5
																																					19	94.8106	229.103	6
																																					19	96.1945	228.876	7
																																					19	95.5534	229.678	8
																																					19	96.3606	229.624	9
																																					19	96.0023	229.635	10
																																					19	94.8433	229.595	11
																																					19	96.0402	230.748	12
																																					19	94.7254	229.737	13
																																					19	94.9851	229.477	14
																																					19	96.0312	230.369	15
																																					19	96.2927	230.875	16
																																					19	95.7683	230.09	17
																																					19	95.1689	229.815	18
																																					19	95.972	229.3	19
																																					19	94.4409	229.972	20
																																					19	96.4012	230.96	21
																																					19	96.3362	230.06	22
																																					19	96.0478	229.551	23
																																					19	95.3687	229.823	24
																																					19	95.5641	229.937	25
																																					19	95.2399	230.261	26
																																					19	95.6864	229.122	27
																																					19	95.9332	230.061	28
																																					19	95.2219	229.023	29
																																					19	95.3982	229.281	30
																																					19	95.8551	229.697	31
																																					19	95.6403	229.898	32
																																					19	96.4076	228.729	33
																																					19	96.2982	229.64	34
																																					19	95.5508	229.049	35
																																					19	94.3001	228.949	36
																																					19	94.8738	229.177	37
																																					19	94.6489	229.431	38
																																					19	96.5724	230.201	39
																																					19	95.8232	230.249	40
																																					19	95.4078	229.339	41
																																					19	95.848	230.424	42
																																					19	95.8443	229.615	43
																																					19	94.9935	229.981	44
																																					19	96.155	230.206	45
																																					19	95.3977	230.06	46
																																					19	95.8391	231.502	47
																																					19	94.8728	229.363	48
																																					19	94.7083	229.643	49
																																					19	95.2443	229.703	50
																																					19	95.6198	230.111	51
																																					19	96.0821	230.333	52
																																					19	95.1268	229.986	53
																																					19	96.6258	230.059	54
																																					19	96.2648	230.879	55
																																					19	96.2396	229.647	56
																																					19	95.2339	230.177	57
																																					19	96.2006	229.489	58
																																					19	97.8634	230.727	59
																																					19	95.5595	230.985	60
																																					19	95.4526	230.48	61
																																					19	96.7388	229.341	62
																																					19	96.5501	230.469	63
																																					19	95.7985	229.069	64
																																					19	96.165	230.805	65
																																					19	96.2515	230.848	66
																																					19	96.2573	233.29	67
																																					24	110.556	186.502	0
																																					24	109.707	186.709	1
																																					24	110.29	186.119	2
																																					24	109.705	186.5	3
																																					24	109.583	185.993	4
																																					24	109.498	186.041	5
																																					24	110.038	186.507	6
																																					24	110.543	186.125	7
																																					24	110.058	186.244	8
																																					24	110.359	186.547	9
																																					24	109.648	186.226	10
																																					24	109.909	186.567	11
																																					24	109.953	186.472	12
																																					24	110.064	186.501	13
																																					24	110.363	186.54	14
																																					24	110.565	186.53	15
																																					24	110.142	186.689	16
																																					24	109.979	187.013	17
																																					24	109.505	186.428	18
																																					24	109.626	186.298	19
																																					24	109.815	186.323	20
																																					24	110.165	187.02	21
																																					24	110.029	186.528	22
																																					24	110.384	186.565	23
																																					24	110.491	186.93	24
																																					24	110.704	186.428	25
																																					24	110.523	187.24	26
																																					24	110.869	186.599	27
																																					24	111.126	186.747	28
																																					24	110.843	186.541	29
																																					24	110.422	186.55	30
																																					24	110.112	187.522	31
																																					24	110.611	186.516	32
																																					24	110.289	187.027	33
																																					24	110.59	186.763	34
																																					24	110.745	186.696	35
																																					24	111.505	186.389	36
																																					24	110.136	186.968	37
																																					24	109.955	186.711	38
																																					24	109.813	186.859	39
																																					24	110.011	186.712	40
																																					24	109.568	186.914	41
																																					24	110.656	186.479	42
																																					24	109.505	187.498	43
																																					24	110.039	186.843	44
																																					24	110.23	187.108	45
																																					24	110.105	187.049	46
																																					24	113.519	183.547	47
																																					24	114.033	182.712	49
																																					24	119.398	171.977	50
																																					24	120.562	172.765	51
																																					24	123.626	175.554	52
																																					24	120.531	173.152	53
																																					24	120.025	173.073	54
																																					24	121.184	173.166	55
																																					27	136.083	93.7035	0
																																					27	136.034	93.711	1
																																					27	135.392	92.8897	2
																																					27	135.636	93.5448	3
																																					27	135.402	93.8339	4
																																					27	135.404	93.1358	5
																																					27	136.134	93.4751	6
																																					27	136.198	93.8138	7
																																					27	135.844	93.8937	8
																																					27	136.148	92.8679	9
																																					27	135.471	93.467	10
																																					27	135.29	92.558	11
																																					27	136.257	93.5312	12
																																					27	135.619	93.4604	13
																																					27	135.726	93.1079	14
																																					27	135.313	93.6122	15
																																					27	135.479	92.8496	16
																																					27	136.267	93.4429	17
																																					27	135.785	92.5097	18
																																					27	135.494	93.3617	19
																																					27	135.652	92.7951	20
																																					27	135.481	93.8001	21
																																					27	136.228	93.9126	22
																																					27	135.411	93.8327	23
																																					27	135.703	93.526	24
																																					27	135.81	93.6905	25
																																					27	136.322	94.1318	26
																																					27	135.572	93.3289	27
																																					27	136.121	93.9551	28
																																					27	136.916	94.7833	29
																																					27	135.928	93.2218	30
																																					27	135.289	93.5125	31
																																					27	135.381	92.9029	32
																																					27	136.693	95.2185	33
																																					27	135.835	93.5102	34
																																					27	135.957	93.8585	35
																																					27	135.998	93.2969	36
																																					27	135.673	93.5621	37
																																					27	135.899	93.5366	38
																																					27	135.619	93.6639	39
																																					27	137.205	95.1825	40
																																					27	134.984	92.9028	41
																																					27	136.27	94.4296	42
																																					27	136.811	94.1691	43
																																					27	138.146	94.9448	44
																																					27	137.523	94.2734	45
																																					27	135.189	92.8827	46
																																					27	135.37	93.0954	47
																																					27	135.181	93.879	49
																																					27	135.607	94.165	50
																																					27	135.319	94.4974	51
																																					27	136.328	95.2626	52
																																					27	136.306	96.8327	53
																																					27	136.288	95.6501	54
																																					27	148.786	102.903	55
																																					28	117.094	95.6823	0
																																					28	115.139	95.3694	1
																																					28	114.771	94.7428	2
																																					28	115.354	94.1502	3
																																					28	114.479	93.954	4
																																					28	114.656	94.0039	5
																																					28	114.882	93.8939	6
																																					28	115.41	94.6249	7
																																					28	115.089	94.8623	8
																																					28	114.463	96.0265	9
																																					28	115.49	95.3611	10
																																					28	115.035	94.343	11
																																					28	114.812	94.0444	12
																																					28	115.369	94.476	13
																																					28	114.717	94.7932	14
																																					28	114.546	94.352	15
																																					28	115.742	95.8672	16
																																					28	121.244	95.7773	17
																																					28	116.201	94.7018	18
																																					28	115.403	95.0691	19
																																					28	113.957	93.6626	20
																																					28	114.111	94.9739	21
																																					28	114.358	93.3911	22
																																					28	114.558	93.1781	23
																																					28	114.124	92.9292	24
																																					28	113.791	93.2674	25
																																					28	114.226	94.468	26
																																					28	114.697	94.2404	27
																																					28	114.006	93.4425	28
																																					28	113.579	94.7417	29
																																					28	114.033	94.7989	30
																																					28	114.164	96.5476	31
																																					28	113.626	92.9678	32
																																					28	114.33	95.2652	33
																																					28	113.685	92.9723	34
																																					28	113.76	93.8015	35
																																					28	114.004	94.5523	36
																																					28	114.326	94.7602	37
																																					28	113.896	94.1137	38
																																					28	113.695	94.6672	39
																																					28	113.868	94.5617	40
																																					28	114.141	95.1377	41
																																					28	114.896	94.717	42
																																					28	113.814	94.2153	43
																																					28	114.183	95.764	44
																																					28	114.172	95.508	45
																																					28	114.177	94.8073	46
																																					28	113.73	95.3665	47
																																					28	113.506	93.481	48
																																					28	114.119	94.2249	49
																																					28	115.24	93.1485	50
																																					28	113.885	92.5402	51
																																					28	113.602	93.8336	52
																																					28	114.049	94.2274	53
																																					28	114.455	94.7986	54
																																					28	113.818	94.792	55
																																					28	114.004	97.0425	56
																																					28	113.746	93.945	57
																																					28	113.472	94.922	58
																																					28	113.9	94.6757	59
																																					28	114.032	95.5	60
																																					28	113.981	94.399	61
																																					28	113.628	94.5008	62
																																					28	114.378	95.4874	63
																																					28	113.958	95.0474	64
																																					28	113.611	94.0626	65
																																					28	113.597	95.3404	66
																																					28	113.88	94.4667	67
																																					28	113.776	95.0356	68
																																					28	113.796	95.2241	69
																																					28	113.187	94.4886	70
																																					28	113.404	94.0921	71
																																					28	113.8	94.5759	72
																																					28	113.708	93.7992	73
																																					28	113.686	94.3769	74
																																					28	113.715	94.1431	75
																																					28	113.508	94.3038	76
																																					28	113.536	94.5196	77
																																					28	113.465	95.0271	78
																																					28	113.378	94.7018	79
																																					28	113.264	94.0904	80
																																					28	114.059	93.8661	81
																																					28	113.685	94.6336	82
																																					28	113.595	93.8802	83
																																					28	114.138	95.1504	84
																																					28	114.093	95.5855	85
																																					28	113.535	94.5385	86
																																					29	8.59962	199.465	0
																																					29	8.81308	199.172	1
																																					29	8.28579	199.432	2
																																					29	9.31041	200.968	3
																																					29	9.42706	200.828	4
																																					29	8.3616	199.28	5
																																					29	9.02394	200.466	6
																																					29	7.32786	199.838	7
																																					29	8.17181	200.819	8
																																					29	7.86885	199.397	9
																																					29	8.32376	200.109	10
																																					29	7.78557	199.261	11
																																					29	8.54749	199.503	12
																																					29	9.10573	199.952	13
																																					29	8.20334	199.771	14
																																					29	9.39042	200.66	15
																																					29	6.7635	199.474	16
																																					29	8.18455	199.623	17
																																					29	8.0358	198.618	18
																																					29	8.70393	199.985	19
																																					29	8.59684	199.628	20
																																					29	7.92497	198.313	21
																																					29	8.35994	199.726	22
																																					29	8.4395	198.898	23
																																					29	7.98027	198.633	24
																																					29	8.29749	199.894	25
																																					29	9.1532	200.219	26
																																					29	7.85522	199.75	27
																																					29	7.96075	199.597	28
																																					29	8.29955	199.488	29
																																					29	9.03718	200.743	30
																																					29	8.56043	199.384	31
																																					29	8.21351	199.684	32
																																					29	8.28119	199.839	33
																																					29	7.95712	200.104	34
																																					29	8.35197	200.678	35
																																					29	7.96032	200.686	36
																																					29	8.61074	200.665	37
																																					29	8.56381	202.178	38
																																					29	8.12448	199.212	39
																																					29	7.96647	199.277	40
																																					29	8.68414	200.132	41
																																					29	8.33937	199.778	42
																																					29	8.95635	198.64	43
																																					29	8.08305	199.12	44
																																					29	8.68516	198.829	45
																																					29	7.78743	197.511	46
																																					29	8.36039	198.944	47
																																					29	7.9966	198.662	48
																																					29	8.99962	199.48	49
																																					29	8.80071	199.841	50
																																					29	8.19115	198.858	51
																																					29	8.76835	198.875	52
																																					29	8.35371	198.027	53
																																					29	8.20131	198.321	54
																																					29	9.23335	201.429	55
																																					29	8.18858	197.941	56
																																					29	8.09302	198.162	57
																																					29	8.98146	199.763	58
																																					29	8.41085	197.3	59
																																					29	8.30897	197.823	60
																																					29	8.87558	197.885	61
																																					29	8.47	199.857	62
																																					29	8.57044	198.087	63
																																					29	6.67963	196.554	64
																																					29	7.41579	197.613	65
																																					29	6.97952	198.226	66
																																					29	7.67568	197.561	67
																																					29	7.03793	197.351	68
																																					29	7.63151	197.556	69
																																					29	8.09458	198.18	70
																																					29	8.80014	201.168	71
																																					29	7.55414	199.611	72
																																					29	7.76327	199.324	73
																																					29	7.54787	197.964	74
																																					29	7.89545	198.39	75
																																					29	7.46196	197.72	76
																																					29	7.40352	199.532	77
																																					29	7.76306	200.059	78
																																					29	8.06995	201.885	79
																																					29	7.93072	203.548	80
																																					29	8.60342	203.213	81
																																					29	9.14558	205.434	82
																																					29	7.62755	202.179	83
																																					29	9.95877	204.769	84
																																					29	7.82791	201.258	85
																																					29	7.99484	202.901	86
																																					29	8.13648	201.883	87
																																					29	7.82199	202.22	88
																																					29	7.87292	201.101	89
																																					29	7.03954	200.533	90
																																					29	7.80522	200.507	91
																																					29	9.42732	199.749	92
																																					29	8.52342	202.72	93
																																					29	7.43832	200.164	94
																																					29	8.03627	199.777	95
																																					29	8.05881	200.351	96
																																					29	7.46913	199.365	97
																																					29	8.05949	201.035	98
																																					29	7.40388	198.49	99
																																					29	8.26352	206.148	100
																																					29	7.4072	199.677	101
																																					29	9.77884	205.52	102
																																					29	8.22253	205.951	103
																																					33	107.571	105.677	0
																																					33	107.334	106.458	1
																																					33	107.547	105.928	2
																																					33	107.263	106.258	3
																																					33	107.089	106.241	4
																																					33	107.132	106.46	5
																																					33	107.18	106.555	6
																																					33	106.828	106.701	7
																																					33	107.005	107.093	8
																																					33	106.921	107.097	9
																																					33	107.161	107.209	10
																																					33	107.148	106.638	11
																																					33	107.669	106.571	12
																																					33	107.773	107.378	13
																																					33	107.398	107.827	14
																																					33	107.278	107.154	15
																																					33	107.599	107.745	16
																																					33	107.439	107.831	17
																																					33	106.993	107.419	18
																																					33	107.105	106.793	19
																																					33	107.584	107.102	20
																																					33	107.503	106.811	21
																																					33	107.441	107.857	22
																																					33	107.312	106.22	23
																																					33	107.646	106.74	24
																																					33	107.609	107.684	25
																																					33	107.305	106.747	26
																																					33	108.233	106.312	27
																																					33	107.574	105.933	28
																																					33	106.93	106.21	29
																																					33	106.836	105.894	30
																																					33	106.592	105.617	31
																																					33	106.721	105.985	32
																																					33	106.884	106.152	33
																																					33	106.937	105.786	34
																																					33	106.675	106.201	35
																																					33	107.021	105.959	36
																																					33	107.153	106.126	37
																																					33	107.763	105.472	38
																																					33	107.378	105.681	39
																																					33	106.94	105.572	40
																																					33	106.954	105.954	41
																																					33	107.689	106.297	42
																																					33	107.082	105.336	43
																																					33	107.338	105.645	44
																																					33	107.691	107.06	45
																																					33	107.021	106.261	46
																																					33	106.468	105.485	47
																																					33	107.018	105.798	48
																																					33	107.838	107.29	49
																																					33	108.229	109.56	50
																																					33	108.913	107.918	51
																																					33	108.043	107.113	52
																																					33	108.374	108.353	53
																																					33	108.446	108.719	54
																																					33	107.797	107.385	55
																																					33	108.172	108.229	56
																																					33	108.009	107.161	57
																																					33	108.685	108.671	58
																																					33	107.596	107.109	59
																																					33	108.15	108.117	60
																																					33	108.013	106.885	61
																																					33	107.379	107.044	62
																																					33	107.718	107.291	63
																																					33	107.783	107.16	64
																																					33	108.232	107.707	65
																																					33	107.371	106.965	66
																																					33	108.384	107.968	67
																																					33	108.088	107.433	68
																																					33	109.389	108.745	69
																																					33	107.165	107.592	70
																																					33	108.478	108.897	71
																																					33	108.041	107.881	72
																																					33	108.46	109.431	73
																																					33	107.965	108.338	74
																																					33	107.66	108.506	75
																																					33	108.395	108.653	76
																																					33	107.758	107.751	77
																																					33	108.463	109.119	78
																																					33	108.337	107.442	79
																																					33	108.11	106.663	80
																																					33	108.073	107.015	81
																																					33	108.656	111.091	82
																																					33	108.088	108.334	83
																																					33	108.262	108.347	84
																																					33	108.998	107.939	85
																																					33	108.65	107.629	86
																																					33	109.15	105.308	87
																																					33	108.57	108.308	88
																																					33	108.833	107.933	89
																																					33	108.409	107.668	90
																																					33	108.195	106.948	91
																																					33	108.906	107.88	92
																																					33	108.898	109.855	93
																																					33	109.075	110.12	94
																																					33	109.27	109.707	95
																																					33	109.046	108.902	96
																																					33	108.717	109.366	97
																																					33	108.662	108.37	98
																																					33	109.032	109.02	99
																																					33	108.655	108.671	100
																																					33	108.947	109.799	101
																																					33	108.631	108.469	102
																																					33	108.374	108.651	103
																																					33	108.878	108.517	104
																																					33	108.577	108.493	105
																																					33	109.035	109.652	106
																																					33	109.152	108.52	107
																																					33	108.66	108.553	108
																																					33	108.564	109.084	109
																																					33	108.248	108.089	110
																																					33	108.288	108.343	111
																																					33	108.864	110.721	112
																																					33	109.16	109.856	113
																																					33	108.766	109.032	114
																																					33	109.136	108.866	115
																																					33	109.568	109.847	116
																																					33	109.253	108.683	117
																																					33	108.779	107.735	118
																																					33	110.369	110.613	119
																																					33	109.666	111.751	120
																																					33	109.946	110.47	121
																																					33	108.059	106.059	122
																																					33	109.153	109.007	123
																																					33	109.283	108.693	124
																																					33	108.817	108.067	125
																																					33	109.333	108.724	126
																																					33	109.266	108.418	127
																																					33	108.959	108.449	128
																																					33	107.869	106.828	129
																																					33	108.941	107.054	130
																																					33	108.813	106.997	131
																																					33	108.31	107.502	132
																																					33	108.107	107.155	133
																																					33	108.031	106.381	134
																																					33	108.128	106.671	135
																																					33	108.225	107.084	136
																																					33	108.008	106.905	137
																																					33	107.609	106.196	138
																																					33	108.225	107.187	139
																																					33	107.899	107.134	140
																																					33	108.586	107.267	141
																																					33	109.647	108.33	142
																																					33	107.86	106.353	143
																																					33	109.067	108.165	144
																																					33	109.286	108.542	145
																																					33	108.178	106.527	146
																																					33	107.696	106.124	147
																																					33	107.982	106.556	148
																																					33	108.897	109.633	149
																																					33	108.886	109.112	150
																																					33	109.336	109.516	151
																																					33	109.097	110.024	152
																																					33	108.998	110	153
																																					33	108.923	109.682	154
																																					33	108.477	108.703	155
																																					33	108.723	109.869	156
																																					33	109.443	109.496	157
																																					33	109.217	110.016	158
																																					33	109.167	110.819	159
																																					33	109.153	110.303	160
																																					33	109.313	110.38	161
																																					33	108.781	110.22	162
																																					33	108.665	109.194	163
																																					33	108.946	110.515	164
																																					33	109.014	109.794	165
																																					33	109.524	110.869	166
																																					33	109.562	110.095	167
																																					33	109.539	109.773	168
																																					33	109.692	110.888	169
																																					33	109.234	110.674	170
																																					33	109.177	110.489	171
																																					33	109.946	110.676	172
																																					33	109.656	109.878	173
																																					33	110.375	111.464	174
																																					33	109.681	109.459	175
																																					33	108.722	110.053	176
																																					33	109.353	110.312	177
																																					33	108.676	110.117	178
																																					33	110.985	111.619	179
																																					33	110.993	112.179	180
																																					33	110.136	112.37	181
																																					33	111.049	112.161	182
																																					33	111.146	112.152	183
																																					33	110.769	111.79	184
																																					33	110.544	111.792	185
																																					33	111.378	112.4	186
																																					33	111.152	111.764	187
																																					33	111.313	111.195	188
																																					33	110.893	112.08	189
																																					33	111.083	111.951	190
																																					33	111.137	112.23	191
																																					33	111.225	113.26	192
																																					33	110.581	111.522	193
																																					33	110.2	112.045	194
																																					33	111.046	111.843	195
																																					33	111.159	112.338	196
																																					33	110.976	112.076	197
																																					33	111.011	112.279	198
																																					33	111.302	113.09	199
																																					33	111.302	112.723	200
																																					33	111.326	111.857	201
																																					33	110.927	111.654	202
																																					33	111.519	112.075	203
																																					33	111.096	112.887	204
																																					33	111.545	111.976	205
																																					33	108.256	104.822	206
																																					33	111.277	111.934	207
																																					33	111.734	112.556	208
																																					33	111.534	111.863	209
																																					33	111.393	112.037	210
																																					33	111.102	111.731	211
																																					33	107.854	105.104	212
																																					36	98.7614	158.066	0
																																					36	98.9011	157.908	1
																																					36	98.6486	157.276	2
																																					36	98.7034	157.725	3
																																					36	98.8098	157.742	4
																																					36	98.0936	158.075	5
																																					36	98.6204	157.367	6
																																					36	98.3261	157.648	7
																																					36	98.4402	158.511	8
																																					36	98.4529	158.091	9
																																					36	98.0462	157.865	10
																																					36	97.7492	156.961	11
																																					36	97.2839	157.305	12
																																					36	98.4394	157.72	13
																																					36	98.1331	157.681	14
																																					36	98.2878	157.945	15
																																					36	97.7608	157.576	16
																																					36	98.4746	157.803	17
																																					36	98.4009	157.987	18
																																					36	98.3191	157.11	19
																																					36	98.7849	157.765	20
																																					36	98.8135	157.444	21
																																					36	98.3408	157.775	22
																																					36	98.6856	157.361	23
																																					36	99.1899	157.339	24
																																					36	99.0315	157.566	25
																																					36	98.9646	157.455	26
																																					36	98.4469	157.844	27
																																					36	98.6348	157.991	28
																																					36	98.3162	157.992	29
																																					36	98.2658	157.731	30
																																					36	98.0157	157.32	31
																																					36	98.2886	157.294	32
																																					36	99.2111	158.272	33
																																					36	97.265	158.329	34
																																					36	97.8277	157.651	35
																																					36	97.5837	156.428	36
																																					36	98.6403	157.433	37
																																					36	98.8876	157.492	38
																																					36	98.8467	158.012	39
																																					36	99.241	157.61	40
																																					36	98.6739	157.231	41
																																					36	98.2965	157.692	42
																																					36	98.2472	157.496	43
																																					36	98.1282	157.205	44
																																					36	98.7386	157.872	45
																																					36	98.3259	157.794	46
																																					36	98.3071	157.366	47
																																					36	97.9684	157.552	48
																																					36	98.0922	157.414	49
																																					36	98.0116	157.753	50
																																					36	98.6207	157.99	51
																																					36	98.216	158.159	52
																																					36	98.3412	158.12	53
																																					36	98.0742	158.227	54
																																					36	97.8305	158.042	55
																																					36	98.0081	157.719	56
																																					36	98.0077	157.961	57
																																					36	98.195	157.94	58
																																					36	98.0813	157.883	59
																																					36	98.4065	157.739	60
																																					36	98.6431	158.25	61
																																					36	98.8528	157.716	62
																																					36	98.6739	157.83	63
																																					36	98.8684	158.337	64
																																					36	98.3481	157.782	65
																																					36	98.1175	158.185	66
																																					36	98.0671	157.735	67
																																					36	99.1667	158.05	68
																																					36	98.6444	158.516	69
																																					36	98.2828	157.822	70
																																					36	97.9722	157.159	71
																																					36	98.4871	158.114	72
																																					36	99.2381	158.178	73
																																					36	97.8877	157.971	74
																																					36	98.3377	158.568	75
																																					36	98.2359	158.404	76
																																					36	98.1007	158.016	77
																																					36	99.8083	159.705	78
																																					36	99.4768	159.094	79
																																					36	98.3879	157.83	80
																																					36	98.5083	157.966	81
																																					36	97.4485	157.675	82
																																					36	98.6403	157.787	83
																																					36	97.9662	157.365	84
																																					36	98.4215	157.404	85
																																					36	99.391	158.57	86
																																					36	98.455	158.095	87
																																					36	98.7438	158.324	88
																																					36	98.1718	157.989	89
																																					36	99.1534	159.796	90
																																					36	97.6435	158.131	91
																																					36	98.5956	158.194	92
																																					36	98.5449	158.846	93
																																					36	97.0998	157.088	94
																																					36	97.8711	157.979	95
																																					36	97.3688	156.79	96
																																					36	96.6224	156.251	97
																																					36	97.2512	157.111	98
																																					36	97.7795	157.581	99
																																					36	96.1669	156.845	100
																																					36	96.6727	156.933	101
																																					36	96.8046	154.983	102
																																					36	97.4704	157.015	103
																																					36	96.5801	155.483	104
																																					36	96.9933	155.922	105
																																					36	97.0755	149.62	106
																																					36	97.793	157.105	107
																																					36	97.3986	156.353	108
																																					36	96.1955	155.059	109
																																					36	95.9601	156.335	110
																																					36	95.6448	157.402	111
																																					36	96.3196	157.022	112
																																					36	96.9414	156.514	113
																																					36	95.5262	156.452	114
																																					36	96.1934	157.267	115
																																					36	95.3526	156.605	116
																																					36	96.008	157.034	117
																																					36	96.2502	156.602	118
																																					36	96.9437	157.264	119
																																					36	96.3463	156.728	120
																																					36	108.8	149.511	121
																																					36	107.295	152.604	122
																																					37	109.379	157.199	0
																																					37	109.422	157.939	1
																																					37	110.37	156.68	2
																																					37	109.733	157.9	3
																																					37	109.795	156.655	4
																																					37	110.845	156.588	5
																																					37	109.932	157.229	6
																																					37	111.389	157.001	7
																																					37	110.136	156.593	8
																																					37	109.409	156.645	9
																																					37	107.903	158.961	10
																																					37	107.234	159.023	11
																																					37	106.886	158.634	12
																																					37	107.885	158.219	13
																																					37	109.063	157.287	14
																																					37	107.472	158.277	15
																																					37	107.173	158.234	16
																																					37	107.3	158.246	17
																																					37	108.779	158.015	18
																																					37	107.474	158.332	19
																																					37	105.815	158.312	20
																																					37	109.315	157.453	21
																																					37	109.383	157.508	22
																																					37	107.494	158.419	23
																																					37	107.876	158.012	24
																																					37	108.803	157.277	25
																																					37	109.43	157.192	26
																																					37	109.583	156.577	27
																																					37	110.108	156.212	28
																																					37	106.93	158.331	29
																																					37	111.96	156.443	30
																																					37	109.672	157.205	31
																																					37	109.487	157.94	32
																																					37	108.306	158.114	33
																																					37	107.243	157.743	34
																																					37	108.422	158.581	35
																																					37	108.465	158.274	36
																																					37	109.607	157.456	37
																																					37	108.283	159.63	38
																																					37	109.192	158.343	39
																																					37	107.979	159.234	40
																																					37	108.152	159.292	41
																																					37	109.995	157.842	42
																																					37	108.753	158.54	43
																																					37	109.812	157.614	44
																																					37	108.917	157.772	45
																																					37	110.481	157.347	46
																																					37	109.633	158.33	47
																																					37	109.389	157.914	48
																																					37	108.828	158.026	49
																																					37	109.762	158.015	50
																																					37	109.677	158.256	51
																																					37	110.375	157.737	52
																																					37	110.667	158.18	53
																																					37	110.125	157.574	54
																																					37	110.168	157.993	55
																																					37	110.887	158.188	56
																																					37	110.643	157.023	57
																																					37	110.246	158.012	58
																																					37	110.235	159.474	59
																																					37	110.934	158.163	60
																																					37	111.558	158.088	61
																																					37	111.635	157.604	62
																																					37	111.201	158.941	63
																																					37	111.768	158.557	64
																																					37	110.759	158.016	65
																																					37	111.498	157.351	66
																																					37	110.916	158.009	67
																																					37	111.095	157.35	68
																																					37	111.116	157.601	69
																																					37	111.422	157.07	70
																																					37	108.801	151.067	71
																																					37	115.051	142.287	72
																																					37	122.79	137.776	73
																																					37	122.785	137.802	74
																																					37	120.934	137.931	75
																																					37	114.085	141.724	76
																																					37	112.194	139.295	77
																																					37	111.492	138.635	78
																																					37	114.152	140.291	79
																																					37	112.94	140.656	80
																																					37	110.078	138.837	81
																																					37	114.211	141.021	82
																																					37	109.109	138.776	83
																																					37	110.625	138.275	84
																																					37	110.325	138.825	85
																																					37	109.363	138.428	86
																																					37	110.931	138.031	87
																																					37	110.236	139.112	88
																																					37	110.695	139.55	89
																																					37	108.868	139.13	90
																																					37	99.8215	138.135	91
																																					37	97.2836	139.62	92
																																					45	89.3174	171.793	0
																																					45	89.2146	171.259	1
																																					45	88.8336	171.346	2
																																					45	88.2313	169.762	3
																																					45	88.6263	171.129	4
																																					45	88.6083	172.292	5
																																					45	88.1397	170.744	6
																																					45	88.9536	172.146	7
																																					45	89.1699	171.604	8
																																					45	89.1481	171.429	9
																																					45	89.1255	170.672	10
																																					45	89.6112	170.612	11
																																					45	88.9836	170.777	12
																																					45	89.3143	170.556	13
																																					45	88.9286	170.81	14
																																					45	88.3705	170.673	15
																																					45	88.6841	170.839	16
																																					45	88.5027	170.336	17
																																					45	88.0839	170.613	18
																																					45	89.6226	169.18	19
																																					45	89.2014	169.518	20
																																					45	88.6634	170.333	21
																																					45	89.091	170.099	22
																																					45	88.3637	170.963	23
																																					45	88.8779	170.836	24
																																					45	89.0177	170.065	25
																																					45	88.734	170.345	26
																																					45	88.9352	171.177	27
																																					45	89.0261	170.883	28
																																					45	89.0724	170.492	29
																																					45	88.3896	170.652	30
																																					45	88.4319	171.443	31
																																					45	88.5587	170.965	32
																																					45	88.5524	170.772	33
																																					45	88.2296	171.099	34
																																					45	88.4649	170.931	35
																																					45	88.5401	170.867	36
																																					45	88.636	170.563	37
																																					45	88.8286	170.221	38
																																					45	89.4675	170.76	39
																																					45	88.8577	171.337	40
																																					45	88.6789	170.832	41
																																					45	88.8963	170.751	42
																																					45	88.817	170.712	43
																																					45	88.9781	170.26	44
																																					45	89.0982	170.496	45
																																					45	88.8543	170.597	46
																																					45	88.8441	170.076	47
																																					45	88.8959	170.815	48
																																					45	88.6702	170.6	49
																																					45	88.7182	169.968	50
																																					45	88.8289	170.54	51
																																					45	88.7565	171.214	52
																																					45	88.1741	170.681	53
																																					45	89.1867	170.644	54
																																					45	88.9352	170.116	55
																																					45	88.6651	170.966	56
																																					45	88.9334	170.76	57
																																					45	88.9397	170.712	58
																																					45	89.0895	170.498	59
																																					45	88.4207	170.333	60
																																					45	88.6291	170.001	61
																																					45	88.0904	170.053	62
																																					45	88.5995	168.862	63
																																					45	87.9208	170.044	64
																																					45	88.7013	168.465	65
																																					45	88.0905	168.121	66
																																					45	88.3377	168.643	67
																																					45	88.7273	167.746	68
																																					45	88.0834	169.24	69
																																					45	87.8975	168.237	70
																																					45	87.9216	168.542	71
																																					45	87.9002	168.124	72
																																					45	87.6543	167.928	73
																																					45	87.698	168.326	74
																																					45	87.9162	167.702	75
																																					45	88.3623	168.997	76
																																					45	88.298	167.663	77
																																					45	89.1936	168.079	78
																																					45	88.1875	170.302	79
																																					45	88.4185	169.159	80
																																					45	88.6252	168.491	81
																																					45	88.4626	168.329	82
																																					45	89.3306	168.458	83
																																					45	87.3068	168.283	84
																																					45	88.3799	167.853	85
																																					45	87.1866	169.301	86
																																					45	88.6966	167.867	87
																																					45	89.5592	167.4	88
																																					45	88.2214	169.052	89
																																					45	88.3282	168.454	90
																																					45	89.0459	168.29	91
																																					45	88.2264	168.606	92
																																					45	89.0031	169.288	93
																																					45	88.6456	168.199	94
																																					45	88.2578	168.876	95
																																					45	88.5665	168.969	96
																																					45	89.3969	167.122	97
																																					45	88.6041	168.011	98
																																					45	88.8094	168.628	99
																																					45	88.7166	167.801	100
																																					45	89.0213	169.577	101
																																					45	88.9951	168.911	102
																																					45	88.5378	169.426	103
																																					45	88.3192	169.901	104
																																					45	89.015	169.428	105
																																					45	88.9896	169.796	106
																																					45	88.5432	169.353	107
																																					45	88.3953	168.952	108
																																					45	88.4238	168.8	109
																																					45	88.4061	169.15	110
																																					45	88.8558	169.666	111
																																					45	88.8724	169.282	112
																																					45	88.2918	169.115	113
																																					45	89.2384	169.528	114
																																					45	88.2873	168.994	115
																																					45	88.4884	169.424	116
																																					45	88.5256	169.307	117
																																					45	88.9477	169.047	118
																																					45	89.0031	168.86	119
																																					45	88.8281	169.365	120
																																					45	88.7326	169.249	121
																																					45	88.829	169.839	122
																																					45	88.9104	169.235	123
																																					45	89.1909	169.446	124
																																					45	88.5973	169.331	125
																																					45	88.989	168.927	126
																																					45	89.2378	169.712	127
																																					45	88.7641	169.374	128
																																					45	89.2124	169.258	129
																																					45	88.7766	169.997	130
																																					45	88.8608	169.378	131
																																					45	88.9184	169.563	132
																																					45	88.7805	170.068	133
																																					45	89.1541	169.443	134
																																					45	88.6905	169.731	135
																																					45	89.2193	170.191	136
																																					45	89.2266	168.939	137
																																					45	89.2833	169.547	138
																																					45	89.2094	169.464	139
																																					45	89.3039	169.227	140
																																					45	89.4669	168.157	141
																																					45	90.7244	169.43	142
																																					45	90.1687	168.701	143
																																					45	89.0182	169.964	144
																																					45	88.8881	170.092	145
																																					45	89.3077	169.574	146
																																					45	89.4792	169.902	147
																																					45	88.8176	169.366	148
																																					45	89.0927	169.59	149
																																					45	89.0418	169.609	150
																																					45	89.345	170.29	151
																																					45	89.0729	169.883	152
																																					45	89.183	169.835	153
																																					45	89.4655	169.311	154
																																					45	88.9245	169.355	155
																																					45	88.6347	169.205	156
																																					45	88.5726	170.69	157
																																					45	89.0433	169.803	158
																																					45	89.6076	169.773	159
																																					45	89.2602	169.887	160
																																					45	90.2108	169.809	161
																																					45	87.7949	169.248	162
																																					45	88.0068	168.986	163
																																					45	89.2387	169.488	164
																																					45	88.6437	169.937	165
																																					45	90.0431	169.082	166
																																					45	90.2901	169.275	167
																																					45	89.0329	170.272	168
																																					45	89.0935	169.826	169
																																					45	89.2366	170.019	170
																																					45	88.5063	170.258	171
																																					45	88.7519	169.784	172
																																					45	88.6118	170.146	173
																																					45	88.8676	168.906	174
																																					45	88.6529	169.354	175
																																					45	89.1966	169.196	176
																																					45	89.367	169.339	177
																																					45	88.7594	169.668	178
																																					45	88.5217	169.05	179
																																					45	89.6466	169.476	180
																																					45	88.9865	169.568	181
																																					45	89.0528	169.904	182
																																					45	89.3507	169.439	183
																																					45	89.1923	170.142	184
																																					45	88.4775	169.504	185
																																					45	88.8128	169.535	186
																																					45	89.6544	169.253	187
																																					45	89.413	169.495	188
																																					45	89.492	169.422	189
																																					45	89.549	170.189	190
																																					45	89.1581	170.053	191
																																					45	89.1403	169.954	192
																																					45	88.7773	170.302	193
																																					45	88.4519	170.236	194
																																					45	88.1697	170.265	195
																																					45	89.764	169.924	196
																																					45	89.2689	169.658	197
																																					45	88.912	169.937	198
																																					45	89.1506	170.132	199
																																					45	89.3287	170.098	200
																																					45	88.5851	169.871	201
																																					45	88.6826	169.857	202
																																					45	87.8017	170.073	203
																																					45	87.721	170.121	204
																																					45	88.4819	169.631	205
																																					45	88.2692	169.541	206
																																					45	88.1277	169.628	207
																																					45	87.827	169.522	208
																																					45	87.3055	169.809	209
																																					45	87.8904	169.744	210
																																					45	86.6746	170.267	211
																																					45	88.2143	169.812	212
																																					45	88.2364	169.847	213
																																					45	88.9891	169.766	214
																																					45	88.3081	170.347	215
																																					45	88.6681	169.806	216
																																					45	89.434	169.647	217
																																					45	90.0485	169.267	218
																																					45	89.6795	169.439	219
																																					45	89.0973	169.695	220
																																					45	90.1424	169.822	221
																																					45	89.0531	169.847	222
																																					45	89.486	169.923	223
																																					45	89.0299	170.703	224
																																					45	86.2791	170.601	225
																																					45	88.168	170.766	226
																																					45	88.7802	170.825	227
																																					45	90.0801	170.624	228
																																					45	88.7918	170.639	229
																																					45	86.7976	169.797	230
																																					45	89.0117	170.084	231
																																					45	88.0493	170.472	232
																																					45	88.6113	170.492	233
																																					45	87.8727	170.386	234
																																					45	88.0416	170.989	235
																																					45	88.0457	170.897	236
																																					45	87.5163	170.416	237
																																					45	85.6283	171.084	238
																																					45	89.2226	170.385	239
																																					45	89.3014	170.288	240
																																					45	89.7131	171.495	241
																																					45	89.7993	170.669	242
																																					45	90.1027	169.427	243
																																					45	89.8402	170.649	244
																																					45	88.4043	168.304	245
																																					45	89.0703	170.648	246
																																					45	90.3487	168.852	247
																																					45	89.5214	170.352	248
																																					45	89.9135	170.671	249
																																					45	89.9847	171.013	250
																																					45	88.9459	171.836	251
																																					45	90.206	172.151	252
																																					45	90.8773	173.453	253
																																					45	90.8651	172.408	254
																																					45	90.0775	169.622	255
																																					45	90.465	170.142	256
																																					45	90.0546	171.34	257
																																					45	90.0267	170.795	258
																																					45	90.4093	170.473	259
																																					45	89.8128	169.802	260
																																					45	89.7501	170.474	261
																																					45	89.8135	170.443	262
																																					45	89.6082	170.751	263
																																					45	89.9465	169.963	264
																																					45	89.6172	169.757	265
																																					45	89.6157	169.084	266
																																					45	89.241	171.637	267
																																					45	89.9309	170.63	268
																																					45	90.0025	171.183	269
																																					45	89.7919	171.392	270
																																					45	89.962	171.017	271
																																					45	89.9159	170.466	272
																																					45	89.6945	170.493	273
																																					45	89.8954	169.816	274
																																					45	90.729	170.969	275
																																					45	90.5424	171.065	276
																																					45	90.6021	172.441	277
																																					45	90.3193	171.278	278
																																					45	84.3576	167.629	279
																																					46	148.514	170.492	0
																																					46	148.464	170.844	1
																																					46	147.891	170.114	2
																																					46	148.632	170.501	3
																																					46	148.688	169.924	4
																																					46	148.864	169.824	5
																																					46	148.422	170.274	6
																																					46	148.354	170.291	7
																																					46	148.62	170.163	8
																																					46	148.693	169.721	9
																																					46	148.067	170.695	10
																																					46	148.47	170.254	11
																																					46	148.694	170.083	12
																																					46	148.323	170.17	13
																																					46	147.627	170.244	14
																																					46	147.601	170.168	15
																																					46	148.6	170.102	16
																																					46	148.821	169.919	17
																																					46	147.835	170.144	18
																																					46	148.392	169.671	19
																																					46	148.356	169.669	20
																																					46	148.1	169.301	21
																																					46	147.651	169.482	22
																																					46	148.795	169.733	23
																																					46	147.43	170.163	24
																																					46	148.469	169.298	25
																																					46	148.296	169.801	26
																																					46	148.151	169.596	27
																																					46	148.595	169.673	28
																																					46	148.099	169.654	29
																																					46	148.372	169.304	30
																																					46	148.275	169.626	31
																																					46	148.01	169.448	32
																																					46	148.303	169.803	33
																																					46	147.84	169.593	34
																																					46	148.796	169.059	35
																																					46	148.347	169.65	36
																																					46	148.307	170.083	37
																																					46	148.642	169.219	38
																																					46	148.625	169.695	39
																																					46	148.383	170.17	40
																																					46	148.187	169.696	41
																																					46	148.202	170.669	42
																																					46	148.662	169.998	43
																																					46	148.495	169.451	44
																																					46	148.628	169.497	45
																																					46	148.523	168.972	46
																																					46	149.098	169.238	47
																																					46	148.802	170.152	48
																																					46	149.233	169.913	49
																																					46	149.361	169.691	50
																																					46	148.339	169.573	51
																																					46	149.164	169.51	52
																																					46	149.38	169.297	53
																																					46	148.968	170.051	54
																																					46	148.45	169.825	55
																																					46	148.648	169.547	56
																																					46	148.357	169.796	57
																																					46	148.122	169.875	58
																																					46	147.792	170.541	59
																																					46	148.111	169.846	60
																																					46	148.344	169.775	61
																																					46	148.212	170.282	62
																																					46	149.357	168.9	63
																																					46	149.299	169.366	64
																																					46	149.105	169.597	65
																																					46	148.905	169.918	66
																																					46	148.521	170.247	67
																																					46	148.589	170.362	68
																																					46	148.769	170.614	69
																																					46	149.078	168.875	70
																																					46	149.005	170.13	71
																																					46	149.01	170.002	72
																																					46	148.973	169.71	73
																																					46	148.852	170.142	74
																																					46	148.728	170.34	75
																																					46	149.189	169.921	76
																																					46	149.087	170.135	77
																																					46	148.899	170.063	78
																																					46	148.946	170.211	79
																																					46	149.028	169.935	80
																																					46	149.065	169.999	81
																																					46	148.819	169.992	82
																																					46	148.95	170.075	83
																																					46	149.501	169.196	84
																																					46	149.464	169.792	85
																																					46	149.019	169.835	86
																																					46	149.476	169.783	87
																																					46	149.614	169.713	88
																																					46	149.448	169.593	89
																																					46	149.575	169.386	90
																																					46	149.952	168.792	91
																																					46	149.758	169.452	92
																																					46	149.684	169.508	93
																																					46	149.174	169.666	94
																																					46	149.358	169.754	95
																																					46	149.148	169.541	96
																																					46	149.294	169.538	97
																																					46	149.075	169.8	98
																																					46	148.989	170.114	99
																																					46	149.183	169.802	100
																																					46	149.284	169.6	101
																																					46	148.548	170.17	102
																																					46	149.906	168.726	103
																																					46	149.27	169.888	104
																																					46	148.919	170.259	105
																																					46	148.869	170.026	106
																																					46	149.358	169.871	107
																																					46	149.15	169.902	108
																																					46	149.639	169.778	109
																																					46	148.674	170.391	110
																																					46	148.656	170.309	111
																																					46	149.582	169.191	112
																																					46	149.636	169.783	113
																																					46	148.581	170.472	114
																																					46	150.299	168.851	115
																																					46	149.38	169.566	116
																																					46	149.467	169.748	117
																																					46	149.438	169.711	118
																																					46	149.512	169.383	119
																																					46	149.663	169.498	120
																																					46	149.261	170.284	121
																																					47	133.364	177.287	0
																																					47	133.489	177.421	1
																																					47	133.509	177.174	2
																																					47	133.714	176.681	3
																																					47	132.925	178.196	4
																																					47	132.972	178.206	5
																																					47	132.482	177.574	6
																																					47	132.715	177.607	7
																																					47	132.934	176.886	8
																																					47	132.938	178.301	9
																																					47	132.783	177.806	10
																																					47	132.615	177.376	11
																																					47	131.994	178.86	12
																																					47	132.331	179.296	13
																																					47	132.455	179.35	14
																																					47	132.194	179.747	15
																																					47	132.507	179.734	16
																																					47	132.585	180.094	17
																																					47	132.914	178.811	18
																																					47	132.289	179.185	19
																																					47	132.498	179.634	20
																																					47	132.106	179.686	21
																																					47	132.362	179.231	22
																																					47	133.326	179.221	23
																																					47	132.423	179.726	24
																																					47	132.811	179.307	25
																																					47	132.558	179.494	26
																																					47	132.907	179.11	27
																																					47	132.972	178.989	28
																																					47	132.963	179.41	29
																																					47	132.408	179.585	30
																																					47	132.212	179.284	31
																																					47	132.48	179.738	32
																																					47	132.752	179.26	33
																																					47	131.943	180.06	34
																																					47	132.04	181.51	35
																																					47	131.876	181.2	36
																																					47	131.953	181.398	37
																																					47	132.48	180.294	38
																																					47	132.202	180.912	39
																																					47	132.505	179.966	40
																																					47	132.237	180.683	41
[truncated: 127,131 more rows]

## Sheet: Sup. Fig3
Sup. Figure 3 b-c
time	CTD_Cell01_Fig2a-c	CTD_Cell02	CTD_Cell03	CTD_Cell04	CTD_Cell05	CTD_Cell06	CTD_Cell07	CTD_Cell08	CTD_Cell09	CTD_Cell10	CTD_Cell11	CTD_Cell12	CTD_Cell13	CTD_Cell14_Sup. Fig 3b	CTD_Cell15	CTD_Cell16	CTD_Cell17	CTD_Cell18	CTD_Cell19	CTD_Cell20	CTD_Mean	CTD_SEM	Ser5ph_Cell01_Fig 2 a-c	Ser5ph_Cell02	Ser5ph_Cell03	Ser5ph_Cell04	Ser5ph_Cell05	Ser5ph_Cell06	Ser5ph_Cell07	Ser5ph_Cell08	Ser5ph_Cell09	Ser5ph_Cell10	Ser5ph_Cell11	Ser5ph_Cell12	Ser5ph_Cell13	Ser5ph_Cell14_Sup. Fig 3b	Ser5ph_Cell15	Ser5ph_Cell16	Ser5ph_Cell17	Ser5ph_Cell18	Ser5ph_Cell19	Ser5ph_Cell20	Ser5ph_Mean	Ser5ph_SEM	mRNA_Cell01_Fig 2 a-c	mRNA_Cell02	mRNA_Cell03	mRNA_Cell04	mRNA_Cell05
0	0.251999	0.640724	0.421607	0.328048	0.548182	0.314649	0.647442	1.25674	0.131495	0.67828	0.848961	0.495085	0.0616589	0.668575	0.444314	0.688234	0.262792	0.37274	0.548779	0.227872	0.451808	0.0603236	0.554512	0.6064	0.386469	0.646772	0.318882	0.643846	0.740809	0.926716	0.10492	0.519413	0.261735	0.726416	0.755847	0.740819	1.03648	0.477548	0.465037	0.317715	1.00618	1.01872	0.574071	0.0496009	0.904781	0.569142	0.13199	0.611388	0.68195
1	0.369245	0.460604	0.333777	0.380334	-0.778954	-0.173847	0.674249	0.930865	0.201881	0.326819	0.663445	0.503906	0.265071	0.641158	0.594361	0.554029	0.365921	0.626587	0.174887	1.11979	0.422009	0.0527233	0.470306	0.94655	0.258024	0.781023	0.340199	0.185354	0.394617	0.747066	0.239877	0.133305	0.468718	0.689104	0.701069	0.9447	0.832937	0.737094	0.496786	0.393681	0.243339	0.703874	0.583637	0.0426401	1.00141	0.657304	0.214191	0.77593	0.860861
2	0.380306	0.788977	0.161342	0.381458	-0.0572571	0.416686	0.000500837	0.608437	-0.175137	0.745941	0.335018	0.507721	0.0610389	0.436646	0.136476	0.561987	0.478351	0.512195	0.434932	0.532622	0.426337	0.0536457	0.565758	0.520932	1.08769	0.617417	0.0360648	0.627087	0.464404	1.12161	0.515706	0.318196	0.397476	0.718372	0.320259	0.621314	0.566697	0.737276	0.570474	0.587522	1.20533	0.455768	0.584788	0.0390736	1.02863	0.832557	0.633665	0.709807	0.624313
3	0.527377	0.652159	0.183079	0.0960445	0.235153	0.527854	1.17084	0.900918	1.01272	0.782475	0.844001	0.49078	0.0985777	0.92618	0.203185	0.820412	0.263344	-0.329079	0.337042	0.354783	0.434093	0.0551822	0.885642	0.427112	0.349957	0.44736	0.43295	0.652172	1.45449	0.930766	0.505824	0.85729	0.051857	0.541663	0.364772	0.419484	0.545888	0.961217	0.475985	0.530401	1.16341	0.326063	0.642502	0.0528405	0.918803	0.960584	0.676791	0.694676	0.679927
4	-0.0538895	0.643838	0.829502	0.449211	0.0653282	0.11431	1.4786	0.799197	0.107786	0.785408	-0.131081	0.677756	0.0941993	0.597894	0.183758	0.828099	0.1297	0.155941	0.54257	0.401339	0.470673	0.0711676	0.569237	0.993705	0.506792	0.447591	0.115044	0.977008	1.65248	1.00357	1.17707	0.973622	0.555921	0.509276	0.513456	0.443327	0.971026	0.466004	0.335642	0.843334	0.567449	0.548907	0.637503	0.0530481	0.816706	0.958684	0.572652	0.750329	0.62431
5	0.0844317	0.459761	0.96391	0.264362	0.0123184	0.0385235	1.35078	0.405829	0.740096	0.281031	0.739878	0.645113	-0.102814	0.714986	0.0942774	0.500932	0.469734	0.272037	1.13662	0.371254	0.455807	0.0670871	0.232084	0.434215	0.976016	0.839074	0.149335	-0.0206782	1.30029	0.348644	0.299149	0.253422	0.699504	0.349298	0.834404	0.48913	0.99253	0.878402	1.04097	0.298435	0.285292	1.07593	0.60158	0.0553812	0.860856	1.00855	0.378192	0.710941	0.629964
6	0.44514	0.338647	0.851813	0.438644	0.319565	0.303654	1.02061	0.0120473	0.853	0.51743	0.995971	0.269436	0.214478	0.0178696	0.408302	1.0068	0.225838	0.211111	0.632406	0.123118	0.452685	0.050471	0.292852	0.547962	0.582411	0.503003	0.258162	0.286519	0.875808	0.188286	-0.184967	0.584241	0.139877	0.559662	0.818473	0.201457	0.77218	1.24411	0.460983	0.0506657	0.945286	1.0419	0.549961	0.0641012	0.799783	0.818881	0.407807	0.680724	0.76518
7	0.373301	0.336236	0.780067	0.377397	0.551439	0.442415	0.625912	0.739825	0.209001	0.729252	-0.100982	0.669343	0.01685	0.575939	0.687847	0.190257	-0.118052	0.596352	0.407958	0.421821	0.446141	0.0443217	0.639725	0.56075	0.17735	0.362278	-0.0902312	0.517129	1.08343	0.332767	-0.0295351	0.619853	0.454136	0.620467	0.806424	0.700843	0.85014	0.483854	0.748808	0.484887	0.981737	0.768514	0.567188	0.0547568	0.782998	0.816393	0.734148	0.696357	0.733993
8	0.268362	0.315633	0.485487	0.3967	0.83097	0.568572	0.918011	0.508436	0.615414	0.863555	0.428222	0.386991	-0.0103597	0.488204	0.463925	0.944028	0.426171	0.335472	-0.177768	-0.00561423	0.435997	0.0432422	0.473266	0.734209	0.322038	0.664121	0.603299	0.616718	1.35098	0.0979043	0.817122	0.307445	0.593003	0.644264	1.03536	0.894107	0.880569	0.999217	0.37297	0.644338	0.414638	0.323493	0.591726	0.049011	0.630825	0.74002	0.696292	0.58387	0.773495
9	-0.117365	0.911436	0.455555	-0.0972214	0.285326	0.752546	0.796199	0.486756	0.376778	0.41962	0.15096	0.172849	0.481784	0.807093	0.371166	0.635177	0.609189	0.490157	0.296512	0.312713	0.449923	0.0614382	0.442944	0.526098	0.51364	0.370839	0.29089	0.361099	0.966805	0.314559	0.282004	0.499167	0.970282	0.810447	0.854832	0.794886	0.796519	0.255981	0.388804	0.804752	0.518163	0.878478	0.593357	0.0435907	0.797999	0.619906	0.681245	0.652893	0.693287
10	-0.240233	0.746134	0.984929	0.443501	1.17814	0.758272	0.991423	0.999477	0.695835	-0.131473	0.390223	0.667849	0.228323	-0.245714	0.766607	0.669586	0.026241	0.550618	-0.807193	0.675176	0.445763	0.0464177	0.996931	0.620011	0.929732	0.584823	0.386747	0.637266	0.508155	0.542908	0.830376	-0.0712247	0.437551	0.853578	0.670107	0.291585	0.61514	0.461042	-0.0526162	1.14105	0.402979	0.385017	0.597729	0.0488322	0.697588	0.535212	0.756052	0.751186	0.873864
11	0.334446	0.369407	0.657835	0.28954	-0.180327	0.437966	0.513866	0.0626331	-0.0578068	1.01696	0.50922	0.578797	0.08395	0.80706	0.164907	0.789025	0.295718	0.82529	0.804225	0.498141	0.443343	0.0459704	0.549125	0.432033	0.194741	0.571122	1.26207	0.75875	1.13212	-0.0142659	0.611117	0.312597	1.1212	1.50479	0.716754	0.366765	0.601625	0.807743	0.206821	0.589267	0.455264	0.871737	0.602774	0.0466439	0.694583	0.438468	0.737245	0.818293	0.818121
12	0.460656	0.272149	0.459997	0.361922	0.131962	0.192135	1.12133	-0.423537	0.328498	0.188817	0.823124	0.525292	0.150949	0.835872	0.133848	0.774909	0.362794	0.747552	0.634502	0.369217	0.39291	0.0696658	0.935252	0.506238	0.679008	0.617006	0.544493	0.826704	0.888794	0.3128	-0.116068	0.44435	0.769191	0.74589	0.597266	0.909361	0.579062	0.62786	0.447487	0.285099	0.648963	0.695142	0.630914	0.0495674	0.748061	0.404616	0.783246	0.705224	0.750821
13	-0.148048	0.161324	0.253546	0.107385	-0.130734	0.223197	0.81653	-0.187032	0.337049	0.463915	0.390922	0.736439	-0.126184	0.788879	0.416341	1.73863	0.232393	0.160798	-0.613818	0.700249	0.387934	0.0760411	0.834451	0.92801	0.479993	0.285013	0.21184	0.727226	1.14329	0.571638	0.943437	0.288832	0.0174798	0.767183	0.755001	1.47302	0.443595	1.07005	0.135649	0.573448	0.638152	0.572234	0.572158	0.0503455	0.460897	0.494874	0.74733	0.779234	0.7411
14	-0.0717371	0.737862	0.607246	0.529168	0.121634	0.60115	0.753995	0.121274	-0.250558	0.980516	0.771394	0.653694	0.11349	0.714597	0.394532	0.908902	0.278482	0.746394	-0.508358	0.298614	0.378409	0.0802101	0.0905138	0.690439	0.682477	0.584472	0.880565	0.781267	0.75396	0.154724	-0.00509337	0.456376	-0.122449	0.34476	0.240144	0.842202	0.462263	1.12945	0.423017	0.578731	0.320045	0.238174	0.502532	0.0599752	0.116068	0.59075	0.670871	0.891124	0.623075
15	0.202519	0.573784	0.183195	0.317942	0.699204	0.519186	1.18618	0.265962	0.412014	0.800623	0.169863	0.183946	-0.164133	0.911853	0.0247407	0.785086	0.373258	0.148597	-0.190619	0.477278	0.377277	0.0772053	0.441932	1.00099	0.678624	0.845395	-0.470763	0.558042	0.287041	0.347539	-0.00777332	0.51004	0.127795	0.217908	0.595367	0.993415	0.475334	0.53244	-0.247855	0.424293	0.134271	0.322312	0.445041	0.0624679	0.0908489	0.660666	0.701448	0.786772	0.821935
16	-1.27439	0.305034	0.603759	0.739753	0.409336	0.254136	0.762691	0.271615	0.201696	0.535397	0.779925	0.469223	0.293779	0.754103	0.378551	0.509795	0.387215	0.226369	-0.605307	0.251179	0.339063	0.0656152	-0.240389	0.65219	0.341811	0.472041	1.00106	0.419414	0.963428	0.823425	0.039058	0.433477	0.174484	0.334743	0.538506	1.2347	0.375295	1.02188	0.207894	0.344915	-0.136416	0.408594	0.425297	0.0632262	0.0980531	0.630932	0.611307	0.856655	0.577403
17	-0.160353	0.278257	-0.0423961	0.334271	0.346753	0.519807	-0.0137019	0.616875	0.346809	0.282671	0.252204	0.0612194	-0.279044	0.966745	0.612633	0.823752	0.56804	0.541915	0.282078	-0.129099	0.397907	0.0620587	0.248683	0.372461	0.460358	0.726912	0.719592	0.624683	0.373293	0.427061	0.00123696	0.352226	0.572385	0.368571	0.291496	1.16721	0.340939	0.877954	-0.212279	0.081804	0.170066	0.376755	0.508941	0.0620881	0.23217	0.773722	0.217508	0.834127	0.751494
18	0.744326	0.408572	0.671483	0.823468	1.00986	0.650699	0.744385	0.277386	0.202557	1.71651	0.488375	0.739575	-0.357322	0.936013	0.606758	0.419334	0.179259	0.272948	0.524551	0.352396	0.410447	0.0489505	1.82454	0.629697	0.381124	0.802552	0.521385	0.25934	0.70039	0.407935	0.0337072	0.512519	0.993261	0.088831	0.38636	1.32563	1.05129	0.870403	0.861247	0.0110093	0.520761	0.602944	0.505445	0.0659523	0.678538	0.805887	0.677446	0.777064	0.774212
19	0.820352	0.0739089	0.0759789	0.957156	0.419214	0.287744	-0.0484524	-0.23772	0.403612	0.589726	0.437738	-0.0201231	0.861091	0.568385	0.466328	0.275943	0.498153	0.430772	0.0184451	0.128007	0.423709	0.0498004	1.06237	0.769553	0.644202	0.726469	-0.214179	0.0718615	0.0652093	0.395862	0.474869	0.305991	0.593873	0.496786	0.952773	0.839302	0.862459	0.971022	-0.186877	0.519535	-0.490032	0.339304	0.537042	0.0647873	0.764363	0.828473	0.695353	0.940145	0.668801
20	0.65441	0.460814	0.287735	0.842847	0.523955	-0.0753857	0.203121	0.764222	0.562099	-0.0629694	0.44509	0.457252	0.147218	0.56978	0.227787	0.891426	0.277464	0.120361	-0.705957	0.413879	0.369517	0.0476845	0.501764	0.534102	0.568959	0.638896	1.06978	-0.0323675	0.743774	0.211984	0.877376	0.192497	0.701543	0.574604	1.26624	0.865305	0.0522696	0.492814	0.484556	0.351219	-0.165427	0.307359	0.521791	0.0585379	0.859898	0.803715	0.606512	0.904814	0.799067
21	-0.0156315	0.608586	-0.114612	0.0778628	0.514833	0.260771	0.384831	-0.299427	0.977865	0.488886	0.275505	0.2518	0.62978	0.581656	1.25047	0.771502	0.530662	-0.0244024	0.632279	0.376399	0.378571	0.05405	0.832526	0.300338	1.59398	0.613261	0.412642	0.226133	0.491271	0.0865447	0.00402012	0.266901	0.640163	0.250945	0.776541	0.758527	0.806243	1.08541	0.697737	0.613141	1.07239	0.341138	0.561498	0.044945	0.93747	0.780237	0.77967	0.866602	0.822116
22	0.0624898	0.38647	-0.328552	0.834704	0.849797	-0.116728	0.181838	0.861057	1.07702	0.585138	0.435601	0.468028	-0.0685952	0.866245	0.156947	0.136297	0.649387	0.0777445	0.29228	0.142345	0.379535	0.0629582	0.596413	0.32789	0.24775	0.703397	0.336785	0.678937	-0.0468587	0.327097	1.2625	0.270807	0.566333	0.768902	0.461589	1.00659	0.769478	0.763345	1.07243	0.393122	0.557646	0.518641	0.540449	0.0486373	1.01426	0.791764	0.654265	0.875477	0.635711
23	0.394864	0.195369	-0.280682	0.702569	0.914708	0.325338	0.290224	0.70624	1.12677	0.0747249	0.869667	0.435481	0.436326	0.845662	0.23097	-0.101518	-0.0449116	0.15021	-0.196981	-0.0120796	0.353593	0.0659424	0.468953	0.408844	0.249455	0.418682	0.104402	0.641656	-0.180585	0.583415	-0.0800588	0.834099	1.00633	0.793275	0.34822	0.810357	0.489195	1.22636	0.129249	0.168624	0.368857	0.184966	0.504159	0.0534608	1.11137	0.83524	0.19162	0.836333	0.24711
24	0.451468	0.466812	0.326017	0.573822	0.322968	-0.204134	-0.182039	0.129489	0.19995	0.860015	0.655943	0.438337	0.450546	1.09714	0.219056	0.411497	-0.111392	0.40765	0.192113	-0.102121	0.340779	0.0634582	0.51976	0.383538	0.59174	0.470902	0.0473029	0.117375	0.0561495	0.438124	0.0105829	0.826751	0.646719	0.692723	0.480172	1.1379	0.97733	0.546657	0.401657	0.30968	0.402201	0.635163	0.456238	0.0591126	1.01623	0.856665	0.118136	0.801515	0.735694
25	0.0202944	0.41352	0.167123	0.693683	1.06364	-0.301608	-0.196159	1.45851	-0.321218	0.737682	0.525381	0.616985	-0.136952	0.340431	0.446136	0.603694	0.0273789	0.158543	0.204433	0.259142	0.321772	0.0753372	0.455706	1.01998	0.25746	0.718771	0.268143	0.0327907	0.26414	0.939454	0.43754	0.244988	0.75205	0.29495	-0.0303413	1.0869	0.788595	0.328199	0.127175	0.524112	-0.364135	0.561087	0.461388	0.0587644	0.951603	1.00002	-0.0486084	0.784666	0.589898
26	0.244418	0.298384	-0.414703	0.740103	1.0938	0.207374	-0.785646	0.0593703	0.536636	0.31064	0.271886	0.656349	-0.0997632	0.78639	0.732203	0.766847	0.584152	0.952459	-0.910386	-0.107945	0.316604	0.0712648	0.299151	0.805946	0.284456	0.374407	1.00379	0.0289625	-0.177384	0.6663	0.61793	0.0775099	0.986166	0.35823	0.713579	0.881858	0.778006	0.0194306	0.289166	0.506454	0.184453	0.584885	0.482925	0.0587393	0.676886	0.93002	0.000879871	0.879278	0.314441
27	-0.0473748	0.584898	-0.419332	0.169506	-0.128498	-0.126625	0.385632	0.880066	0.328785	0.723177	0.63964	0.45464	0.609069	0.310445	0.50393	0.815438	0.0258969	0.0670311	0.297039	0.219647	0.308315	0.0645904	0.512695	0.77336	0.745903	0.460971	0.193463	0.251435	0.112991	0.51572	0.906829	0.251904	0.711714	0.652418	0.750643	0.897247	0.949392	0.724863	0.345404	0.161603	0.543333	0.522756	0.520359	0.0528663	0.806943	0.913766	-0.0463698	0.80896	0.588867
28	-0.017979	0.712401	-0.326899	0.279568	0.22866	0.181821	0.390583	0.390383	-0.172758	0.122348	0.736287	0.163469	0.368035	0.710684	0.635075	0.455619	0.8666	0.454676	-0.0828383	0.187597	0.301655	0.0562417	0.165589	0.728003	-0.24775	0.371952	1.14409	0.588596	1.02468	0.758698	1.18418	-0.0570061	0.706736	0.402658	0.534035	0.766292	0.417008	1.00078	0.328042	0.0996836	0.518341	0.51899	0.516557	0.0531589	0.486402	0.999979	-0.0600946	0.896455	0.372208
29	-0.217668	0.5832	0.802918	0.509586	-0.393958	0.616015	0.383756	0.491881	-0.194311	0.526966	0.395517	0.464459	-0.235299	0.353787	0.357395	0.930159	0.375679	-0.0546581	-0.0964314	-0.0760089	0.354118	0.0574833	0.322337	0.728142	0.335891	0.450957	0.182293	0.67834	0.428383	0.782718	1.41817	0.135623	0.257947	0.456605	0.641003	0.288868	0.326842	0.724163	0.355061	0.271066	0.199372	0.0713569	0.489857	0.0718698	0.576616	1.02686	0.0132998	0.841291	0.401245
30	0.114514	0.266028	0.43873	0.384253	-0.303045	0.593676	1.06389	0.11502	1.99694	0.42364	0.734197	0.43746	0.519822	1.07173	0.295761	0.755458	0.155768	0.446875	-0.299925	0.229957	0.43601	0.0648498	0.442434	0.551109	0.0344795	0.451628	-1.69296	0.426967	1.1862	0.783894	1.1011	0.509347	0.485349	0.738863	0.665315	0.933636	0.583929	1.0588	-0.0316991	0.541891	0.612453	-9.89877e-05	0.478695	0.0728314	0.469601	1.02682	-0.0452206	0.988964	0.348941
31	2.00746	0.892104	0.664194	1.40662	0.69767	0.0692708	0.33746	0.148007	0.245578	0.971238	1.14182	0.534898	-0.0909227	0.104867	0.533948	0.983319	0.4555	0.119556	-0.143704	0.118018	0.494207	0.0758541	1.48697	0.605751	0.148716	0.852444	-0.041854	0.446917	0.816217	0.370321	0.371088	0.0728185	1.05054	0.641296	0.177875	0.674058	0.266258	0.82589	0.495326	0.48191	0.146131	0.395222	0.539943	0.0735244	0.30873	0.941211	-0.0404381	0.833186	0.824216
32	1.56201	0.655577	0.704606	0.450362	-0.310153	0.953517	0.0714574	0.558661	0.0618768	0.296136	1.18653	0.525589	-0.24973	0.687136	0.49718	0.799593	-0.0203844	0.148909	0.0639943	0.371944	0.470214	0.0847153	1.1102	0.873022	0.696647	0.722723	1.12692	0.633938	0.733776	0.442756	0.773993	0.516378	0.934971	1.0249	-0.458059	1.01504	0.143408	1.176	-0.049947	0.545277	0.343055	0.425043	0.565381	0.0542546	0.603902	1.06685	-0.0348776	0.841358	0.611614
33	1.11109	0.339691	0.422896	0.729736	0.331922	-0.00862085	-0.0814561	0.315148	-0.283416	0.574895	0.796285	0.421295	0.399775	0.479054	0.751458	0.215966	0.492974	0.265755	0.238808	0.487894	0.338733	0.0749296	0.596418	0.523423	1.12693	0.791735	0.349352	0.648811	0.49823	1.06429	-0.371363	0.64304	0.196497	0.675769	1.04404	0.675057	0.106275	0.706542	0.403423	0.265527	0.546533	0.418436	0.55402	0.044662	0.671066	0.944217	-0.0325792	0.813201	0.613995
34	0.888195	0.190838	0.0596632	1.03958	-0.663816	0.889508	-0.171498	0.505957	-0.363248	-0.527306	-0.200368	0.480833	0.290921	0.0716379	0.343198	0.440482	0.101168	0.210904	-0.383842	0.105228	0.288606	0.0657133	0.812011	0.204968	0.215923	0.645923	-0.331294	0.651737	0.806351	0.213229	0.696752	0.260687	1.0791	0.933557	0.785659	0.318872	0.613525	0.644939	0.338976	0.3208	0.0109618	0.379548	0.503324	0.0554417	0.861578	0.982869	-0.0154666	0.812461	0.566315
35	1.02457	0.393053	0.292364	0.556196	-0.299534	0.430003	0.388837	0.770083	-0.0514898	1.09989	-0.1781	-0.203168	0.602387	-0.184557	-0.355445	0.562239	0.400368	0.709922	0.0314513	0.0181393	0.299746	0.0768137	1.90421	0.597408	0.30179	0.519419	0.152194	0.625437	0.491127	0.750212	0.211383	0.912161	0.880497	0.186682	0.388185	0.471509	-0.296316	0.476916	0.421001	0.314966	0.148797	0.230661	0.491656	0.0578692	0.808006	0.930439	-0.00424373	0.835903	0.666237
36	0.527899	0.336509	0.542443	0.802895	0.474655	0.280449	0.465637	1.03914	-0.187448	0.255649	-0.800848	0.0905152	0.806306	0.336331	0.707153	0.731669	0.745941	0.987356	0.253954	0.27334	0.36461	0.0763722	0.97635	0.709532	0.505068	0.599872	1.19108	0.458589	0.0756216	0.649481	-0.360162	0.64292	0.803733	0.344631	0.527074	0.497273	0.272497	0.643621	0.877472	0.518086	-0.0850057	0.36114	0.509393	0.0667475	0.913164	0.897554	-0.0310648	0.813533	0.720124
37	1.04825	0.566504	0.340014	0.736136	0.00283576	0.336143	0.584009	-0.0791721	0.698414	0.511162	-0.565802	0.341502	0.195426	0.490862	-0.572984	0.969768	0.835805	0.510733	0.259059	-0.00880304	0.344572	0.0704415	1.00388	0.80681	0.103865	0.844265	-0.0500186	0.65387	0.393836	0.365148	-0.623153	0.692468	0.689816	0.736221	0.583854	0.953281	0.877053	0.446237	0.413488	0.499947	0.463307	0.812316	0.504399	0.0569442	0.930997	0.896597	0.0605495	0.752031	0.761837
38	0.672498	0.643666	-0.476755	0.567043	0.887929	0.575471	0.528924	-0.105596	-0.126721	-0.00341373	-0.349022	0.70569	0.123396	0.000995884	-0.49118	0.690537	0.198632	0.197287	0.346005	0.219523	0.287389	0.0804391	0.189458	0.52312	-0.404518	0.612241	0.969598	1.02902	1.11204	0.365368	0.225814	0.584833	0.84891	0.601078	0.0594406	0.692912	-0.505131	0.702942	0.435479	0.326364	0.771839	0.247782	0.486359	0.0681382	0.834957	0.914045	-0.0246723	0.806938	0.654227
39	0.186381	0.218552	-0.603282	0.511036	1.20268	1.00434	-0.315231	-0.100261	0.318324	0.034549	-0.0945604	0.0726778	0.848083	0.395459	-0.573303	0.607572	0.773744	0.544958	-0.171481	0.378307	0.241223	0.0715839	0.526791	0.475353	-0.126362	0.774632	1.14722	1.14632	0.698865	0.146428	-0.55457	0.193023	0.687101	0.428694	0.902296	0.0672258	-0.0989464	0.264275	1.00698	0.395688	0.676352	0.369096	0.447298	0.0766166	0.838384	0.999588	-0.0105225	0.795682	0.619746
40	0.651813	0.165583	0.123151	0.721041	0.229887	0.636653	0.25044	1.18415	-0.160256	-0.0395632	0.0114351	0.547811	-0.241247	-0.0711951	0.0685705	0.264002	0.437694	0.220208	-0.280029	-0.290242	0.255802	0.0681241	0.609732	0.311466	0.568657	0.78757	0.49219	0.576612	0.950814	0.140914	-0.859412	0.746217	0.215525	0.415299	0.600889	0.776131	-0.0177318	0.526478	0.727137	0.370742	0.124362	0.259225	0.478354	0.070896	0.870842	0.933518	0.050766	0.840049	0.620086
41	0.674433	0.809214	-0.55849	0.581264	0.386954	0.760419	0.0163167	0.177291	-0.309347	0.20032	0.434375	0.0684757	0.765931	0.521671	0.699886	0.57802	0.370754	-0.00876586	-0.152596	-0.336463	0.273669	0.0735514	1.05056	0.695271	-0.301715	0.618301	0.542081	0.443091	0.79865	0.405691	0.372119	-0.00224904	0.733114	0.407431	1.60603	0.778267	0.309185	0.887973	0.501665	0.400888	0.506256	0.499348	0.49716	0.0558368	0.941162	0.929792	0.00635662	0.976516	0.852223
42	0.948792	1.06089	-0.366472	0.428851	0.389244	0.0168636	1.00858	0.0454686	-0.533186	-0.372082	0.0239827	0.458597	0.108236	0.958772	0.288517	1.17739	0.395848	0.309781	-0.308251	0.270763	0.31824	0.0888914	0.745276	1.01157	0.209165	0.365989	0.694425	0.613926	0.698462	0.770637	0.519455	-0.0998404	0.698596	0.792366	0.836276	0.418198	0.316301	0.635423	0.221848	0.143393	0.268441	0.394926	0.539911	0.0568438	1.04901	0.913691	-0.0255342	0.729209	0.71889
43	0.231356	0.413399	-0.470004	0.653883	0.106521	0.722584	0.433562	0.00940117	-0.313242	0.272217	0.56315	0.107701	0.679332	1.08252	0.485684	1.55642	0.445645	-0.0650234	-0.00566991	0.194723	0.396487	0.0880262	0.856591	0.237802	0.327052	0.515296	0.998941	0.463761	0.525381	1.06836	-0.591542	1.18949	0.847236	0.454148	0.452189	0.4738	0.469925	1.22099	0.109584	0.797531	0.101046	0.370278	0.514076	0.0528294	1.11046	0.887735	-0.0226253	0.887128	0.801446
44	0.568156	0.844639	-0.317582	0.465104	-0.0329937	0.419108	0.802741	0.455407	0.44831	0.317731	1.18739	0.657052	0.668837	0.150815	0.879552	1.65654	0.0814429	0.656302	0.361609	0.104301	0.424596	0.0740904	0.709277	0.39696	-0.0736304	0.728599	0.81525	0.20568	-0.34652	0.954397	-0.0264572	0.0804462	0.211075	0.691493	0.354521	0.678608	0.898597	0.782039	0.675055	0.413718	0.754017	0.798779	0.460488	0.0698325	1.03103	0.809828	-0.0400469	0.891402	0.727796
45	-0.229865	0.272702	0.158733	0.583509	0.309135	0.587347	0.435641	0.31794	0.639839	0.908973	0.643519	0.997945	-0.328163	0.0125551	0.995258	0.855332	0.286618	0.624229	0.00118238	-0.0753158	0.450608	0.0727657	0.616199	0.241049	-0.235982	0.392452	0.0811408	0.175385	-0.0101858	0.752258	-0.572163	1.00089	0.639407	0.634427	0.523947	0.342169	0.676098	0.537668	0.179077	0.618104	0.30584	0.141764	0.449341	0.0560222	1.02143	0.765142	0.0386803	0.908646	0.546546
46	0.00484251	0.338017	-0.456373	0.835442	-0.263148	0.465827	0.00139282	0.955612	0.256744	0.742624	0.269068	0.652962	1.21851	0.23134	1.02688	0.729889	0.736619	0.488191	0.342274	0.0881665	0.450669	0.0671589	0.242311	0.66918	0.347557	0.523969	0.133268	0.501212	0.405862	0.560757	0.20238	1.04462	0.820548	0.76436	1.19283	0.609009	0.626665	0.53297	0.245839	0.378959	0.282661	0.134076	0.480704	0.0542662	0.985949	0.631206	-0.0372891	0.724564	0.755055
47	0.591994	0.411259	-0.281942	0.561249	-0.0639369	1.35204	1.49922	0.788715	-0.41726	0.7024	-0.28394	0.461684	0.999399	0.852255	0.473532	0.842912	0.182189	0.320699	0.851417	0.534238	0.461271	0.0689586	0.499515	0.452443	-0.0132663	0.64745	0.276822	0.482897	0.883332	0.467929	0.774956	0.812673	0.677245	0.999435	0.875469	0.575774	0.666825	0.35209	0.36079	0.568484	0.816755	0.406051	0.509529	0.0474417	1.15399	0.650868	0.020168	0.754808	0.546113
48	0.591773	0.648749	0.295795	0.683618	0.287533	0.147044	0.287503	0.22072	0.0277778	0.962493	0.297012	0.168126	0.539549	1.03344	0.627557	0.928568	0.497535	0.601702	-0.565628	0.352371	0.48073	0.0558755	0.0922652	0.465548	-0.0596312	0.99423	0.052673	0.576372	0.0467431	0.220294	0.0515194	0.620933	0.0677451	0.515093	0.465564	0.816269	0.73163	0.863155	0.696947	0.414427	0.845336	0.291944	0.493744	0.047529	0.964435	0.671158	0.0298211	0.886957	0.200639
49	0.125395	0.798866	-0.0389234	0.76577	0.637854	0.476692	-0.216932	0.912808	0.908921	0.789291	0.440822	0.722185	0.695712	0.732076	0.52732	0.501753	0.153824	0.580045	0.142572	0.17641	0.434505	0.0631633	0.236032	0.409522	0.30357	1.30938	0.448728	0.473782	0.323943	0.54993	0.364656	0.450206	0.451333	0.888432	0.698643	0.833292	0.544904	0.304965	0.273595	-0.0763967	0.163279	0.320112	0.457385	0.0586207	0.782967	0.636169	0.0562947	0.903129	0.847143
50	0.293169	1.08559	-0.111712	0.444479	-0.239805	0.885903	0.714163	0.176827	-0.368389	0.972266	0.56844	0.413512	0.214905	0.808301	0.0361953	0.938329	0.419644	0.439233	-0.207084	0.120611	0.400234	0.065253	-0.0724883	1.14135	-0.387939	1.00393	0.527498	0.853025	0.137095	0.322256	0.340102	0.486254	0.690606	0.402317	0.798878	0.427574	0.385404	0.47184	0.769595	0.222106	0.671879	0.210836	0.447706	0.0588207	0.635185	0.691202	0.0337564	0.752497	0.663408
51	-0.115879	0.985762	-0.22021	0.279442	0.194744	0.593859	0.515264	0.175331	0.152744	0.593437	0.198062	0.488218	0.254557	0.10417	0.551393	1.30565	0.0814704	0.490119	-0.173262	0.122134	0.362926	0.0647299	0.211018	0.649057	0.299846	0.757472	0.164116	0.911931	0.327042	0.450852	-0.210283	0.913638	0.556619	0.862868	0.308412	0.777375	-0.21389	0.711085	0.366332	0.0436481	0.11296	0.18826	0.447067	0.0551696	0.638899	0.686704	0.0324635	0.92048	0.661947
52	-0.16866	0.248251	0.891955	0.705526	0.116767	0.88386	0.548957	0.228171	-0.28125	0.637644	0.0758016	0.304981	0.0155601	0.185792	-0.162235	0.541897	0.415295	0.543857	1.06608	0.795724	0.33837	0.0575586	-0.0047989	0.86597	0.606781	0.591328	0.208702	0.594162	0.0751383	0.451422	0.383643	0.634273	0.0850496	0.853175	0.21257	0.604479	0.585115	0.910561	0.376735	0.414659	0.106745	0.677831	0.445611	0.0540693	0.649162	0.734332	0.0377295	0.853347	0.724055
53	0.152853	1.04834	-0.282418	0.572373	0.484608	0.278591	0.0809279	0.161474	-0.289697	0.491382	-0.163917	0.454081	0.54912	0.29727	0.566399	0.911417	0.248279	0.308818	0.0171575	0.244154	0.375317	0.0586552	0.520039	0.596133	-0.249652	0.743959	0.288645	0.724312	0.812824	0.667187	-0.188513	0.564122	0.584497	0.590386	0.481098	0.461598	0.6921	0.704323	0.189618	0.3842	-0.0462371	0.794122	0.487712	0.0475009	0.616181	0.826963	0.0575763	0.894067	0.797509
54	-0.0403391	0.516712	0.673276	0.826262	0.703161	1.00298	0.564434	-0.0483634	0.301783	0.669532	-0.172646	0.625746	0.131142	0.556974	0.571296	0.956131	0.12411	-0.230289	0.761937	0.300014	0.382652	0.0629946	0.45124	0.684589	0.290394	0.571836	0.592963	1.01569	0.775166	0.688915	0.191667	0.532414	0.207069	0.79089	0.345874	0.796043	0.625169	0.316328	0.438679	0.216982	0.366361	0.816174	0.476877	0.0512202	0.745357	0.896299	0.422081	0.966646	0.68071
55	0.20225	0.539375	1.01507	0.865459	1.08331	-0.116494	0.301439	0.592801	-0.23955	0.32822	0.00795161	0.986419	-0.66032	0.446864	0.296063	0.776092	0.527898	0.715511	-0.195042	0.560726	0.460472	0.066568	0.489587	0.695178	-0.276334	0.875511	0.0607898	0.172969	0.467404	0.300325	0.337628	0.0994022	0.347873	0.908401	-0.154404	0.33756	0.865013	0.895018	0.409031	0.510249	0.703051	0.53916	0.502906	0.0482984	0.944344	1.01129	0.264912	1.07975	0.896284
56	0.387499	0.815728	0.899171	0.552371	0.891124	0.442125	0.574691	0.140973	-0.0818977	0.830899	0.293687	0.878163	0.312636	0.618461	0.784424	0.893717	0.0499262	0.544801	0.69104	0.280894	0.47006	0.0569831	0.219388	0.915138	0.396629	0.88847	0.54245	0.36102	0.776354	0.590613	0.177937	0.252705	0.904602	1.23538	0.115943	0.604692	0.227959	0.572975	0.475268	0.778581	0.220158	0.620277	0.516198	0.050572	0.770111	0.989636	0.740691	0.932965	0.751111
57	0.517252	0.278867	0.138663	0.607194	0.468438	0.581441	0.827327	0.478739	-0.180055	0.483202	0.337045	0.58735	0.380693	0.873764	0.308299	0.661537	0.902101	0.256972	0.376099	0.484174	0.489616	0.0493384	0.468618	0.608342	0.731141	0.538388	0.570589	0.697243	0.429338	0.810008	-0.422051	0.896902	0.167565	0.889677	0.373802	0.849421	0.599867	0.605118	1.34556	0.258318	0.437786	0.656309	0.594096	0.0492352	0.512047	1.0178	0.710444	0.980164	0.888181
58	0.279287	0.253718	0.592197	0.689468	0.362217	-0.198959	-0.227058	0.107043	0.269498	0.831512	0.521099	0.844075	-0.062511	0.937643	0.260337	0.676013	1.41785	0.907792	0.662142	0.0840594	0.462918	0.0454421	0.971793	0.431737	1.2334	0.880888	0.082245	0.892604	0.123458	0.92542	0.388405	0.542139	0.846817	1.12388	1.1007	1.1206	0.594017	0.387543	0.599931	0.244612	0.576737	0.190339	0.584027	0.0569058	0.674835	0.963003	0.628318	1.04956	0.890967
59	0.184113	0.836528	0.550523	0.718831	0.066351	0.709002	0.364942	0.333099	0.00323851	0.854827	0.661589	0.556935	1.28898	0.448743	0.0577128	0.354237	0.302056	0.153584	0.116522	0.636747	0.47167	0.061563	0.750475	0.893486	0.705072	0.750556	0.291658	0.536868	0.552207	0.372357	-0.0130499	0.293964	1.37091	0.530496	0.717224	0.860789	0.285419	0.675558	0.417098	0.117966	-0.15358	0.316959	0.543072	0.071578	0.57614	0.995288	0.920255	1.04768	0.765155
60	0.443295	0.464904	1.08815	1.06348	0.264028	0.262246	0.881889	0.35632	-0.879006	0.0770489	1.21289	0.189655	0.837141	0.858727	0.532244	1.17366	0.8541	-0.397217	0.350828	0.25981	0.463777	0.0696309	0.610638	0.861592	0.582461	0.69623	0.432809	0.631276	-0.255068	0.829489	-0.59807	0.549101	0.993672	0.403723	0.782987	0.989558	0.0996668	0.663476	0.363225	0.405104	-0.0614138	0.0741954	0.527043	0.0698084	0.832364	0.934347	0.974672	0.913267	0.777391
61	0.331421	0.28124	0.729946	0.96042	0.410369	0.510437	0.0115018	0.26012	0.259615	1.05173	0.367184	0.737412	0.861337	0.866298	-0.251692	0.345136	0.668028	0.128341	0.0668152	0.138189	0.46671	0.0535485	1.05843	0.810964	0.461528	1.13383	0.376109	0.695686	-0.000545197	0.736305	0.0400157	0.70036	0.623644	0.775661	0.851103	0.574989	0.638489	0.777859	0.0603599	0.70461	0.163681	1.11242	0.541833	0.0640233	0.755882	0.936969	0.768512	0.913855	0.902169
62	0.15652	0.551562	0.8049	0.502771	0.670124	0.513294	0.263801	0.107296	0.225127	0.685077	0.0365863	0.483937	-0.0916697	0.436195	0.819071	0.318936	0.864083	0.939002	0.411532	0.67643	0.403805	0.0563559	0.520462	0.43845	0.494832	0.920323	0.385669	0.6055	-0.292757	0.595917	0.249	0.322998	0.890344	0.732005	0.421677	0.510377	0.984114	0.642263	0.701732	0.441965	0.513805	1.08112	0.539952	0.0561334	0.784197	0.916483	1.04982	0.903881	0.831227
63	-0.263491	0.390425	1.11821	0.589848	0.177995	0.455313	0.164751	0.47291	-0.0765892	0.4324	0.0951567	0.229274	0.457446	0.477275	-0.0171077	0.806171	0.997665	0.204895	-0.367247	-0.225409	0.404024	0.0592506	0.56723	0.387992	0.892912	0.394377	0.471399	0.174098	0.380947	0.262692	-0.625469	0.225603	0.65824	0.749614	0.47722	0.504297	0.496856	0.674572	0.306618	0.760071	0.526309	0.656266	0.48156	0.0442464	0.743708	0.899966	1.05164	0.894915	0.801133
64	0.0644707	0.404535	0.593258	1.12292	0.88193	0.264838	0.634181	0.334419	-0.343149	0.444075	0.362129	0.182633	0.831146	0.72767	0.15149	0.74603	0.672013	0.421564	-0.239005	0.489845	0.343029	0.0746287	0.219396	0.418141	0.491049	0.760491	0.534441	0.276945	0.431183	-0.00441496	0.115285	0.857589	0.54479	0.707356	0.617394	0.641045	0.146484	0.561843	0.893009	0.15997	0.190063	0.22988	0.481943	0.0412924	0.670537	0.962574	0.999368	0.816797	0.897032
65	-0.319569	0.907337	0.755393	0.304348	0.665347	-0.0572051	0.171761	-0.217074	-0.613381	0.376544	-0.409182	0.691412	0.520482	0.990672	0.375656	0.597959	0.114364	0.582691	-0.0257861	0.303053	0.365292	0.0798712	0.684111	0.746319	0.513169	0.714097	0.450444	0.36898	0.864038	0.344468	0.793201	0.99911	0.666315	0.130303	0.584628	0.779058	0.15233	0.843993	0.050272	1.2693	0.0231284	0.205553	0.518491	0.0438986	0.65261	0.898639	0.80956	0.802595	1.06974
66	0.321164	0.694763	0.64057	0.771222	0.532496	0.388356	0.0546307	-0.0610721	-0.508313	0.294467	-0.0417186	0.919073	0.476955	0.771764	0.283426	1.03024	0.538383	0.690051	-0.139927	-0.200849	0.380079	0.0663788	0.243767	0.553821	0.799122	0.665827	0.406087	0.462291	0.439717	0.719052	-0.0873294	0.855679	0.536739	0.621168	0.164544	0.930479	0.444831	0.807428	0.957162	0.756492	0.51653	0.341286	0.549889	0.0442574	0.256715	0.893567	0.938387	0.851287	0.997557
67	1.26145	0.210277	0.704628	0.813573	0.225785	0.233402	0.415494	0.65481	-0.074586	0.645778	1.24292	-0.0140896	0.0143673	1.03981	-0.058422	0.537465	0.605593	0.539093	0.373126	0.263747	0.443648	0.0619741	0.982472	0.611796	0.776264	0.548213	0.194736	0.417837	0.0540826	0.16183	0.526079	1.33203	0.721124	-0.108978	0.666946	0.468363	0.510999	0.408391	0.529664	0.457309	0.88777	0.52891	0.519723	0.037371	0.731979	0.849047	0.842311	0.995246	0.787405
68	1.03332	0.464372	0.750858	0.634379	0.563702	0.382321	0.149049	0.489864	0.195079	0.0299247	0.154267	0.699262	1.04212	0.701728	0.114532	0.0124662	0.778153	1.12793	0.183068	0.0226045	0.453899	0.0562409	0.314844	0.815737	0.317043	0.522338	0.36433	0.774959	0.112579	0.363302	0.211768	0.0153814	0.818084	0.167268	0.576091	0.712162	0.785436	0.556599	0.493817	0.663243	0.370416	0.417466	0.531557	0.0377176	0.644036	0.834013	0.781152	0.93865	0.770557
69	-0.0744463	0.515932	0.448958	1.3623	-0.505111	0.395851	0.577358	0.642958	0.242221	0.643656	0.296398	0.647804	0.275952	0.0268566	-0.0592398	0.172364	0.970378	0.687209	0.418627	0.384711	0.416736	0.061639	0.986494	0.779814	0.272039	0.762143	0.519677	0.291646	0.362894	0.843213	0.246217	0.330764	0.626084	0.713178	0.81315	0.833236	0.771199	0.212734	0.92802	0.785463	0.338216	0.428568	0.547289	0.0460467	0.822018	0.745725	0.682864	1.00963	0.510531
70	0.271843	0.263999	0.489884	1.04584	0.537739	0.521719	-0.0690002	-0.0347841	0.463909	0.574045	0.82421	0.584956	0.326343	0.203321	0.0951385	0.16454	0.851011	0.792524	-0.713595	0.210779	0.365939	0.0666054	0.550448	0.885996	0.663011	0.541436	0.133274	0.863272	0.341155	0.171682	0.416361	0.803639	0.918189	0.331452	0.702084	0.622986	1.00086	0.30051	1.03833	0.849178	0.170062	0.315789	0.558901	0.0517496	0.854431	0.727462	0.594253	0.934954	0.299158
71	0.547253	0.355685	0.450483	0.584195	-1.12027	0.573157	0.158797	0.670958	0.390355	-0.311486	0.0859922	0.565726	0.0889359	0.22351	0.342347	0.637117	0.577981	0.942454	0.341004	0.376981	0.336583	0.0679922	0.417065	0.371135	0.23311	0.850162	0.307827	0.869607	0.285942	0.521832	0.887121	-0.0970849	0.88226	0.864988	0.847486	0.377871	0.53194	0.308312	0.93108	0.557796	-0.515672	0.636801	0.511993	0.0543582	0.701801	0.71707	0.714041	0.843335	0.796953
72	-0.591927	-0.161538	0.085561	0.680393	0.667045	0.148284	0.210272	0.667124	0.971581	0.135351	-0.185323	0.639584	1.07723	0.715902	0.90786	0.571655	0.764807	0.308426	-1.21464	-0.0882455	0.362727	0.0704338	0.19338	0.594119	0.324489	0.347344	0.374768	0.599192	0.623953	0.591724	0.724653	0.320791	0.339383	0.525613	1.0719	0.455181	-0.20325	0.237915	0.748765	0.570447	-0.168463	0.758383	0.475335	0.0594983	0.612927	0.668266	0.722153	0.936774	0.509619
73	0.576157	0.233124	0.0219801	0.437354	0.738275	0.152336	0.172346	0.956639	1.16951	0.249226	0.122229	0.166927	1.23783	0.914303	0.965219	0.0164138	-0.00589193	0.785691	0.0744636	-0.0110886	0.334388	0.0886886	-0.0578654	0.482933	0.51638	0.393321	0.552417	0.944777	0.226556	0.367506	1.08717	0.829348	0.170966	0.336251	0.669998	0.754562	1.30461	0.350417	0.391068	0.370643	-0.362721	0.0919245	0.442735	0.0463972	0.0461763	0.644204	0.542426	0.921755	0.729667
74	-0.586855	0.107266	1.2462	0.653402	-0.056064	0.720347	0.186629	0.623529	0.269393	0.210103	0.777941	0.29911	-1.20304	0.581759	1.00298	0.378763	0.480153	0.509979	-1.31806	-0.102667	0.344718	0.0545646	0.317904	0.266417	0.0101591	-0.029886	1.07477	0.231169	0.542893	-0.12154	0.126983	-0.0710587	0.466572	0.534114	0.231309	0.553936	1.18611	0.457166	1.19748	0.355104	0.493287	0.290684	0.468794	0.0594437	0.140511	0.617372	0.304205	0.710776	0.764238
75	0.710228	0.505903	-0.175573	0.358179	0.298745	0.902991	0.251117	0.247142	0.347851	0.121532	-0.112762	0.358736	0.178514	0.844081	-0.247786	0.858969	0.723461	0.221388	0.453015	0.0834557	0.380061	0.0543878	0.332897	0.17656	1.10827	0.594302	0.361227	0.820024	0.372869	1.02387	0.846299	-0.00946578	0.445245	0.582969	1.19325	0.565873	0.890361	0.777765	0.703554	0.153027	0.033569	-0.378646	0.463525	0.0513843	0.0878219	0.635942	0.412724	0.648453	0.725603
76	0.431746	0.27459	-0.0632951	0.784866	0.373745	0.632838	0.766697	0.856221	0.885731	-0.298414	0.476652	0.388794	0.851874	0.595097	0.952108	0.487225	1.00233	0.384138	1.15026	0.160394	0.416998	0.0550726	0.412231	0.323802	0.141396	0.732809	0.0253599	0.799825	0.204834	0.318414	-0.056027	0.334233	0.21891	0.453582	0.846088	0.428694	0.997059	0.0285086	0.904083	0.439405	0.923174	0.627747	0.47795	0.0572873	0.557886	0.601524	0.382769	0.716166	0.338734
77	0.741005	0.263864	-0.0185351	0.231104	-0.314134	0.14902	0.0355521	0.327633	0.570796	0.31006	-0.168087	0.0516923	1.0006	0.297799	0.236913	0.44957	0.84353	0.850661	0.426153	0.711895	0.469177	0.0592934	1.00307	0.483407	0.0322981	1.07718	0.658653	0.412214	-0.21543	0.38436	0.932813	0.174325	0.116626	0.44418	0.741676	0.367131	1.13508	0.117881	0.425088	0.786204	-0.00559995	-0.0920821	0.459447	0.0564309	0.66065	0.627914	0.533791	0.584214	0.620824
78	0.695112	0.223462	0.504874	0.817872	-0.0130899	0.815081	0.368321	0.6221	1.08079	-0.429724	1.00064	0.653065	0.224653	0.575128	-0.207768	0.308597	0.858959	0.621231	0.768062	0.57257	0.423628	0.0428369	0.862246	0.440875	-0.332367	0.996071	0.308083	0.683181	0.0551019	0.591826	0.954788	0.199143	0.990137	0.0956543	0.377489	0.566802	0.123105	0.325803	0.741544	0.561894	0.21272	0.729551	0.452839	0.0566571	0.664602	0.671614	0.291288	0.679498	0.520658
79	0.318974	0.618619	1.04666	0.534824	0.500982	0.758295	0.768496	0.7153	0.0506705	0.422207	0.21964	0.219259	0.440405	0.821034	0.19627	0.232464	0.570479	0.152409	-0.458912	0.232591	0.405186	0.0492056	0.484936	0.754091	0.527455	1.24056	0.251773	0.203436	0.49463	0.608716	-0.28967	-0.280898	0.934131	0.422409	0.494582	0.570659	0.05072	0.751571	0.505634	0.390534	0.190429	0.401941	0.422547	0.0622548	0.881109	0.76408	0.185673	0.727594	0.257082
80	0.718663	0.662214	-0.437561	0.282179	-0.149806	0.147556	0.465121	0.324474	0.716332	-0.219171	0.233105	0.787202	-0.445553	0.528127	0.165563	0.696782	0.503482	0.216589	0.237911	0.457339	0.380021	0.0531901	0.848884	0.720405	0.446036	0.710339	-0.149253	0.593765	0.440581	0.788095	0.0505852	-0.408622	0.765838	0.294105	-0.14245	0.637103	0.342985	0.416715	0.148539	0.0608681	0.196877	0.400114	0.41287	0.0618327	0.947979	0.627762	0.126895	0.746687	0.0130285
81	0.781532	0.0742592	1.4508	0.34089	0.0492958	0.222493	0.653573	0.953516	-0.0887244	-0.241875	0.70806	1.26493	-0.189453	0.614325	0.364232	0.340385	0.121082	0.572946	0.479481	0.0783111	0.340431	0.056154	1.09461	0.649491	-0.0886616	0.2164	0.93826	0.262052	0.294729	0.550155	0.669925	-0.038688	0.675588	0.800089	0.20388	0.604952	0.720766	0.323741	0.252842	0.189222	-0.458349	1.04204	0.425037	0.0554053	0.830404	0.652459	0.0469933	0.860706	0.221951
82	0.564096	0.355619	0.579642	0.403154	0.218963	0.643168	0.279728	0.927602	0.517649	0.227401	0.256665	0.166641	-0.130747	0.169198	0.412302	0.254692	0.170971	0.0188146	0.151318	-0.201638	0.304939	0.0606718	0.438333	0.689169	0.389048	0.664634	0.206696	0.276209	0.497797	1.19458	0.695107	0.235275	0.376192	0.455315	0.0775204	0.73359	0.750185	0.817966	0.661137	0.295149	0.45243	-0.468655	0.509007	0.0465002	0.767357	0.704146	0.388742	0.64503	0.422385
83	0.0457691	0.468671	0.188974	0.157218	-0.905968	0.159004	1.10837	0.737479	0.535977	0.547333	0.232586	-0.275475	0.611929	-0.0644813	0.140677	0.22238	0.241254	0.309746	0.0313567	-0.731766	0.251549	0.0603259	0.0813911	0.524935	0.0143423	0.819638	0.799424	0.626353	0.645159	1.17882	0.876916	1.12829	0.633387	0.243818	0.910228	0.539539	0.956227	0.554452	0.428016	0.395688	0.545807	0.297276	0.507952	0.053727	0.585432	0.763373	0.678479	0.833712	0.770299
84	0.377777	0.0206405	0.434624	0.454861	-1.06237	0.248818	0.0358604	0.728917	-0.125407	0.627077	0.00426513	0.636667	-0.472198	0.491498	0.191252	0.903098	0.252668	0.511687	0.419383	0.667564	0.300519	0.0520864	0.0294887	0.111286	-0.117045	0.869191	0.190984	0.822473	0.795562	0.77568	0.463035	0.696386	0.434155	0.427752	-0.104014	0.563782	0.37049	0.862234	0.6103	0.418671	0.0298675	0.589471	0.534218	0.0556835	0.232976	0.575958	0.202448	0.757248	0.428273
85	0.100256	-0.0405733	0.726791	0.620393	1.26868	0.467458	0.112698	0.508022	0.360614	0.659089	0.550864	0.821941	-0.579979	0.759244	-0.287846	0.424917	0.967694	0.475556	0.569317	0.438263	0.329465	0.0523335	0.678683	0.239459	0.382942	0.829385	0.814049	0.829686	0.732753	1.1078	0.261617	0.373291	0.280843	0.722105	-0.0364817	0.771678	0.414288	0.69545	0.480504	0.508647	-0.367455	1.29436	0.483557	0.0575256	0.287584	0.677515	0.659503	0.693126	0.698521
86	-0.0464883	0.543128	0.0164655	0.13188	0.764677	0.533761	-0.310421	0.104013	0.420117	0.630228	0.208537	0.388076	0.315462	0.595201	0.269559	0.202338	0.0595457	-0.152648	0.830289	-0.00593599	0.364961	0.0556515	0.23418	0.0770155	-0.036684	-0.0593562	0.602157	0.840355	0.6494	0.730451	1.2852	0.686426	0.0950204	1.04437	1.00675	0.56965	0.368316	0.206965	0.138237	0.403422	0.0891493	0.229062	0.42448	0.0483451	0.642042	0.666807	0.708154	0.725661	0.630397
87	-0.160512	0.626282	0.623311	0.419665	0.356059	0.00835315	-0.267491	0.603711	0.687953	0.215906	0.412048	-0.368687	0.252154	0.937061	0.352746	0.390241	0.756766	0.438119	0.548827	0.643943	0.315765	0.0506642	-0.424347	0.774444	0.136974	0.362849	0.377515	0.273889	0.710973	0.586807	-0.84182	0.229535	0.414292	-0.0689233	0.00349302	0.460508	0.392008	0.403128	0.60011	0.411967	0.0217315	0.469953	0.380636	0.0369789	0.588447	0.613259	0.726536	0.581538	0.811098
88	-0.0503852	0.0416986	0.257715	-0.0894394	0.161195	0.206968	0.0739674	0.286964	0.533224	-0.682402	0.345886	0.302232	0.274035	0.479523	0.237357	0.720459	1.01949	0.793722	0.64996	0.409518	0.344961	0.0614685	0.134152	0.341382	0.284496	0.1968	0.646883	0.194944	0.250849	0.673902	0.196952	0.506763	0.296847	0.113839	0.192823	0.567142	0.122158	0.591523	0.600391	0.520613	1.01258	0.937973	0.31961	0.0633725	0.101884	0.607225	0.674381	0.612496	0.933146
89	-0.052777	-0.162046	0.128776	0.783779	0.00387636	0.257814	0.0255935	0.32621	0.0466673	0.126694	0.349524	0.666164	0.833704	0.743303	1.54536	0.786334	0.891422	0.211871	-0.746649	0.483897	0.310978	0.05502	-0.118703	0.33494	0.117391	1.19257	0.737349	0.798521	0.210505	0.638247	-0.545087	0.129457	-0.0234959	0.640653	-0.653984	0.256503	0.0772271	0.427784	0.787673	0.936094	-0.136442	-0.30868	0.377665	0.0611659	0.22229	0.572392	0.659853	0.631993	0.970211
90	-0.0807425	0.847281	-0.00595163	0.795201	0.512871	0.328274	0.0581427	0.744937	0.335277	0.344194	0.0542466	0.631138	-0.700617	0.659053	-0.322092	0.260324	0.500563	0.653771	0.131354	-0.309753	0.31885	0.0569859	-0.433139	0.61338	0.5289	1.06891	0.791625	0.708475	0.422127	0.407903	-0.404486	0.114305	0.855521	0.322479	1.16597	0.235731	0.317611	0.579638	0.819105	0.49225	0.328288	-0.156207	0.388644	0.0847848	0.104029	0.5789	0.775493	0.880148	0.826915
91	0.037848	0.401663	0.764115	0.274019	0.264556	-0.21583	0.290034	0.228466	0.330455	0.499046	-0.233541	0.638776	0.206739	1.05518	0.146186	0.281907	0.699834	0.530912	0.67802	-0.43438	0.320585	0.0620429	0.761415	0.846118	0.579739	1.04561	0.346089	0.428318	0.292834	0.67524	-0.951566	0.423649	0.58199	0.842045	0.0489896	0.329842	0.416483	0.737268	0.732945	0.697929	0.474912	-0.268087	0.420129	0.0632178	0.0237088	0.602269	0.605622	0.845061	1.12572
92	1.49594	0.512359	-0.445675	0.725543	0.0826662	0.602207	-0.296616	1.00867	0.0143934	0.291841	0.151829	0.743098	0.481626	0.123597	-0.00444393	0.0145119	0.613446	0.407871	0.686972	0.143759	0.339617	0.0614908	0.165701	0.624615	0.318672	0.906323	-0.113536	0.161225	0.109983	0.563644	0.282027	0.182699	0.375936	0.749762	-0.689308	0.636903	0.199155	0.657097	0.376681	0.641056	0.186043	1.05292	0.429526	0.0700562	0.029053	0.61048	0.312258	0.749633	0.860673
93	0.512656	0.690542	-0.267357	1.10913	6.92586e-05	0.431791	0.0479848	0.577841	-0.147829	0.579196	-0.0199412	0.593866	0.327887	0.301797	0.676202	0.0497581	0.935183	0.732009	-0.570801	0.019452	0.301372	0.0740248	-0.0472632	0.872803	-0.219669	1.1689	-0.208695	0.484737	0.470039	0.733492	0.296321	0.0854185	0.455065	0.885416	0.147485	0.496807	0.138521	0.323147	0.826672	0.617909	1.26132	0.553796	0.404396	0.0642349	0.0299339	0.728826	0.244219	0.805838	0.722811
94	0.149943	0.630338	0.28425	0.471787	-0.219782	0.304405	-0.289936	0.372923	-0.0974893	-0.493771	0.320278	0.722714	-1.12292	0.374345	-0.247595	0.317873	1.00889	0.246336	0.634981	0.781698	0.270152	0.0716481	0.0717824	0.437208	0.121181	0.402933	0.465721	0.682256	-0.0297796	0.386551	0.266496	-0.250056	0.852744	0.964769	0.344154	0.524029	0.18454	0.777791	1.03606	0.531778	0.0141715	-0.250395	0.394872	0.0659192	0.017633	0.758027	0.0576686	0.729336	0.641414
95	0.0975698	0.547183	0.184251	0.282158	0.562981	0.352293	-0.20683	0.619863	0.464595	-0.555819	0.538054	0.560035	-0.518682	0.349221	0.0515899	0.853627	0.761911	0.253476	-0.0605938	0.343515	0.275482	0.0723363	0.218536	0.814016	-0.186067	0.306406	-0.164876	0.25922	0.460849	0.347059	0.524677	-0.235244	0.885126	0.740735	0.323554	0.43534	0.232575	0.73833	0.828761	0.121263	-0.499183	0.66508	0.319324	0.0765081	0.124922	0.852319	0.128249	0.856649	0.804403
96	0.2684	0.388282	0.350551	0.590695	0.757475	0.0721387	-0.117945	0.603397	0.65464	0.274249	0.599406	-0.833896	-0.0688801	0.608189	0.39495	0.433771	0.436087	1.37675	-0.100369	0.211374	0.309749	0.0681885	0.0499882	0.718667	0.189855	0.32665	0.44307	0.712869	-0.744541	0.646445	-0.813095	-0.529299	0.571498	0.149603	0.0629483	0.609326	0.135773	0.739837	0.881737	-0.0123427	-0.127822	0.798167	0.345804	0.0709653	0.254081	0.89515	0.100445	0.956453	0.688741
97	0.14887	0.35897	0.396246	1.17885	-0.00916774	0.211896	-0.581213	0.599001	-0.35771	0.80946	0.525035	-0.292186	0.068895	0.284319	0.138035	0.466635	0.737021	0.841868	0.321181	0.359258	0.360044	0.0571506	0.753718	0.83543	-0.351194	0.553531	0.518782	0.176491	0.18406	0.669268	0.0225563	0.675882	0.855214	0.249759	0.600914	0.470928	-0.0161586	0.59451	1.0157	0.489059	0.395762	0.428563	0.39686	0.0547881	0.742484	0.754976	0.17854	0.914113	0.931793
98	0.557145	1.03227	0.547913	0.679346	-0.108291	0.369419	0.387858	0.411765	0.134372	1.25806	0.161332	0.89709	0.073043	0.148274	0.205634	0.549962	0.642517	-0.445617	0.784091	0.211908	0.363916	0.0811271	0.227906	0.291744	0.348764	0.790738	0.448759	0.334653	0.669874	0.297169	0.279771	1.39743	0.422391	1.38459	0.0662843	0.164948	0.332394	0.71444	0.215036	0.209597	0.532516	0.750495	0.476912	0.0584965	0.802254	0.986379	0.130995	0.945227	0.821296
99	0.41704	0.599346	0.440883	0.682021	0.074564	-0.0882896	0.278048	0.638619	-0.506025	2.08573	0.477635	0.940913	-0.133118	0.0699278	-0.105647	0.339418	0.631489	0.0254108	-0.102335	0.365995	0.364435	0.0752562	0.585925	0.891529	0.681032	0.74649	0.241724	0.585496	-0.0198967	0.720871	-0.869656	1.37439	0.37536	0.397	0.138959	0.552858	0.648119	0.38718	0.864986	0.436917	0.48838	0.384806	0.488156	0.0569568	0.973267	0.888125	0.88573	0.905701	0.718549
100	0.232439	0.536595	0.682814	0.202207	-0.0675909	0.345446	0.406355	0.38655	-0.699354	0.375287	0.0870254	0.416438	0.508402	0.363124	0.639376	0.251341	0.457282	0.248909	0.434142	0.429603	0.367018	0.068452	0.611516	0.5187	0.581635	0.575818	0.283387	0.192897	0.949428	0.725246	0.672834	0.799116	0.36571	0.570095	-0.349274	0.286916	0.520401	0.664663	0.447187	0.730538	0.362992	0.287603	0.487597	0.0562555	0.821802	0.986149	0.816314	0.799088	0.574747
101	0.371277	0.653287	0.911249	0.819149	0.660479	0.321346	0.232328	0.89708	-0.353507	0.222964	0.0105535	0.873723	-0.26959	0.202782	0.244269	0.79238	0.711336	0.628607	0.480664	0.242675	0.427029	0.0581533	0.778234	0.738092	0.783133	0.710389	-0.412537	0.142021	0.732386	0.352152	0.970213	0.03651	0.697097	1.27933	-0.391627	0.0839172	0.52595	0.225394	0.664559	0.996908	0.370767	0.563086	0.493406	0.0546853	0.777617	0.861895	1.00063	0.898421	0.627531
102	0.274438	0.329972	1.29924	0.829976	0.831494	0.207438	0.100998	0.401562	0.541651	0.505491	-0.317985	0.815926	0.687438	0.431982	0.51186	0.383032	1.0632	0.916744	0.646933	0.270903	0.493239	0.0564691	0.695791	0.531283	0.705631	0.675643	0.117	0.657912	0.87361	0.441233	0.464442	0.453013	0.170011	0.487072	0.708328	0.431707	0.162382	0.524965	0.859904	0.575043	0.00265479	0.423362	0.527966	0.0420986	0.763257	0.895439	1.03069	0.942088	0.636532
103	0.912299	0.650168	0.731921	0.209919	0.807906	0.70186	0.792064	0.119807	1.02297	0.5327	0.0572758	0.923035	1.28958	0.366365	-0.270217	0.723186	0.391906	0.440965	-0.315879	0.121177	0.466609	0.0654453	0.790521	0.501623	0.43239	0.787893	0.789892	0.692068	0.907769	0.141083	0.461313	0.669474	0.723403	0.566479	0.40218	0.705651	0.992588	0.407978	0.33201	0.566616	0.835084	0.164963	0.508665	0.037266	0.69684	0.874298	1.02144	0.973732	0.820601
104	0.491851	0.44027	0.633527	0.790498	0.6653	0.997017	0.255148	0.602911	0.328054	0.225217	-0.240289	0.685449	-0.65302	0.0107143	0.00762225	0.743802	1.20085	0.286171	-0.280272	-0.135582	0.457337	0.0699211	0.937689	0.364817	0.59651	0.621545	-0.0799347	0.698568	0.0403473	0.0984372	-0.240334	0.78756	0.478041	0.819653	-0.0405342	0.571997	0.246601	0.797109	0.807824	0.50564	0.113815	0.562583	0.510759	0.0439088	0.901526	0.91863	0.780822	0.78672	0.84012
105	0.655558	0.321377	0.439086	0.631075	0.506388	1.17547	-0.17629	0.704306	0.812437	0.405751	0.0198503	0.41609	1.08405	0.390065	-0.43145	0.737164	0.869368	0.538617	0.372791	0.704255	0.389416	0.0676835	0.896026	0.725896	0.471084	0.465477	0.500688	0.923232	0.251891	0.667129	0.551539	0.41907	0.372176	0.532068	-0.144226	0.00339122	0.948818	0.235903	0.993016	0.789563	0.364324	0.119548	0.459982	0.0507867	0.940122	0.806494	0.723676	0.696273	0.925229
106	0.432861	0.277109	0.218138	0.857967	0.488503	0.287733	-0.242093	0.544618	-0.109155	0.0717893	-0.082671	0.676149	0.913535	0.259448	-0.261597	0.44323	0.523647	0.532259	0.378236	-0.0759638	0.445076	0.0621291	0.357643	0.730212	-0.152415	0.825211	0.300766	0.702411	-0.295059	0.244948	0.207737	0.1348	0.565665	0.446572	0.81459	0.342374	0.35242	0.647553	0.856028	0.74854	0.482978	0.511371	0.427681	0.0510653	0.876244	0.950548	0.635901	0.728423	1.03814
107	0.807591	0.534689	0.277153	1.31827	0.95513	0.466792	0.184752	0.458677	1.34093	0.592213	-0.0939822	0.478962	-0.791822	0.608551	0.509759	0.573037	0.524826	1.28959	0.0751482	0.284564	0.358502	0.0576887	0.458519	0.46622	-0.33045	0.804589	0.564185	0.438672	-0.0148587	0.764038	0.267547	0.267295	0.601382	0.467004	-0.275672	0.250729	0.000444575	0.314294	0.662683	0.187926	0.47241	0.382923	0.405954	0.0497376	0.884029	0.927798	0.592479	0.813579	0.818897
108	0.84329	0.22325	0.0875911	0.523528	0.421021	0.750113	0.24076	0.519447	-0.156833	-0.199007	-0.136506	-0.588359	-0.0193851	0.439616	0.404143	0.474218	0.341965	0.280539	0.423119	0.109009	0.404441	0.0612941	0.494963	0.390442	0.389948	0.311427	0.159804	1.11246	0.186826	0.258993	0.0173174	0.973733	0.100881	0.0896281	-0.183598	0.267315	1.25921	0.704494	0.739979	0.386246	0.751556	0.371417	0.429252	0.0572025	0.815509	0.835898	0.339582	0.86277	0.864489
109	0.519014	0.572023	-0.305775	0.501157	0.257868	0.528765	0.232956	0.851525	0.598565	0.609055	0.282862	0.38979	0.0593558	0.439807	0.847668	0.218362	0.595173	0.69059	0.580322	0.421041	0.385667	0.0568688	0.306325	0.808954	0.00613811	0.620897	0.285936	1.16879	0.354793	0.598961	0.920975	0.388926	0.784479	-0.0841567	-0.192021	0.570647	0.99914	0.34271	0.732452	1.04953	0.29464	0.264086	0.462803	0.0717871	0.584535	0.723041	0.298484	0.79795	0.582122
110	0.726583	0.495549	0.192171	0.581158	-0.0186864	1.08478	0.473921	0.487437	0.294527	0.706383	0.194675	-0.283421	0.536815	0.0474894	1.3242	0.454	0.685963	0.605877	0.0737903	0.605155	0.37841	0.0593528	0.317817	0.423171	-0.0133419	0.623252	0.0462448	0.816432	-0.144819	0.346715	0.306727	0.79633	0.564336	0.256566	0.195313	0.348862	1.36073	0.513755	1.05083	0.623387	0.341812	-0.0112154	0.420912	0.0689269	0.620549	0.75837	0.0780517	0.868289	0.602364
111	0.0324074	0.564316	-0.0364702	0.589509	-0.622609	0.696996	-0.123796	0.656861	0.574713	0.129686	0.386135	-0.117016	-0.324497	0.33349	0.0197333	0.639092	0.681874	-0.402057	0.0112848	0.85648	0.307249	0.0626782	-0.433675	1.01448	0.285209	0.669531	-0.205649	0.444454	0.00322869	0.282885	0.440189	0.00578412	0.568478	0.192712	-0.0672236	0.442976	0.455635	0.339848	0.499282	0.849235	0.273724	0.208527	0.394713	0.0592789	0.0857397	0.639845	0.0985868	0.907906	0.679762
112	0.683767	0.355051	0.0128621	0.239777	-0.419887	0.409168	0.239032	0.571837	0.453911	-0.212691	-0.210956	0.453153	-0.039547	-0.0669824	0.583281	0.180982	0.272519	0.52957	0.016353	0.569244	0.260138	0.0690361	0.269274	0.506234	0.24919	0.578167	0.511089	0.937288	0.142633	0.664817	0.609656	0.570533	0.530854	0.356642	-0.272057	0.0186334	0.495194	0.442075	0.600881	0.607578	0.801945	0.0295995	0.361486	0.0586237	0.00873037	0.580876	0.721153	0.809613	0.675685
113	-0.0339885	0.505093	0.545503	0.510711	-0.220702	0.460223	0.235184	0.745113	0.320568	0.0383353	0.239268	1.76699	-0.785662	0.459862	0.444686	0.2859	0.634672	0.225336	-0.123325	0.187936	0.305805	0.065791	0.0898119	0.36632	0.184062	0.690137	0.213853	1.09998	0.570002	0.531533	-0.143914	0.244806	0.562645	0.287473	-0.573091	0.194964	0.732466	0.0830126	0.424026	0.599654	0.109866	0.501696	0.392042	0.0571179	0.0370363	0.60845	0.668938	0.68477	0.723059
114	1.46814	0.715952	-0.640831	0.451906	0.253342	0.673519	0.143058	0.351971	-0.0576135	0.592514	0.412965	0.787591	0.451884	0.109039	-0.0616056	0.292165	0.960278	0.517512	-0.108557	-0.0270947	0.308171	0.0758434	0.78603	0.717156	0.281129	0.748762	0.377801	0.897658	0.622967	0.455597	0.332881	0.559479	0.389739	0.277164	-0.0664066	0.311185	0.29032	0.183517	0.684223	0.432118	0.00803005	-0.186355	0.404078	0.065653	0.126366	0.558169	0.547753	0.822414	0.82201
115	0.523784	0.551083	-0.740491	0.642739	0.241073	1.05068	-0.0794919	0.441221	-0.0153033	-0.0396784	0.16537	-0.0269393	-0.964315	0.270901	0.526711	-0.0755034	0.773773	0.79671	0.762066	-0.0419391	0.316281	0.0714635	-0.678194	0.799287	-0.0114337	0.587636	0.923268	0.83253	0.466171	0.870032	0.0887575	0.43609	1.12855	0.709798	-0.38193	0.153556	0.608586	0.480329	0.64842	0.805028	0.323551	0.582342	0.42325	0.0569774	0.132605	0.630148	0.254588	0.870532	0.722467
116	0.0582661	0.251453	0.735084	0.695526	0.480521	0.34421	0.633502	0.712062	-0.00665914	0.102706	1.06058	1.09711	-0.460165	-0.136625	0.466875	-0.00804097	0.390829	0.66032	-0.0111073	-0.138175	0.379041	0.0763191	0.780017	0.328984	-0.16258	0.592841	0.612504	0.645441	-0.162987	0.530176	0.610878	0.576296	0.650679	0.432783	-0.144255	0.0795347	0.703314	0.595171	0.622786	0.30651	0.200808	0.120718	0.413491	0.0655603	0.390829	0.636917	0.125054	0.808302	0.872763
117	0.975433	0.591942	1.52832	0.582475	0.156966	0.777409	0.44709	0.524422	0.310497	0.0473928	0.460506	1.23053	-0.574323	0.17484	0.997023	0.86304	0.648485	0.847875	-0.0503611	0.512184	0.41352	0.0796688	0.299618	0.680474	-0.435936	0.684042	0.404328	0.625705	-0.233759	0.676992	0.613061	0.402408	0.580722	0.208059	0.280995	0.16969	0.543053	0.797197	0.55856	0.595603	-0.262456	0.329083	0.345906	0.0663423	0.392533	0.645551	0.185426	0.764721	0.783054
118	0.257143	0.349342	1.05539	0.333098	0.441184	0.510533	0.306262	0.972621	0.707807	0.439812	0.122019	0.0133301	-0.252001	0.462483	-0.0772064	0.585094	0.475607	0.479904	-1.2722	0.920928	0.418776	0.0650539	0.0794874	0.699764	-0.666353	0.294117	0.536286	0.18511	0.326755	0.461447	0.855918	0.557012	0.144841	0.4148	-0.411056	0.257715	-0.008977	0.530955	0.641416	0.237115	-0.323587	0.504529	0.350028	0.0643952	0.152831	0.657062	0.129157	0.986346	0.80708
119	-0.484139	0.320617	-0.31923	0.606124	-0.206676	0.229479	0.0155634	0.412351	0.905705	0.602344	0.407258	1.13623	0.0142726	0.570912	0.294995	1.00833	0.222201	0.744152	0.734218	0.0289483	0.352048	0.0599225	0.321026	0.502134	-0.209539	0.137749	0.253886	0.651073	0.135076	0.570864	0.402487	0.540315	0.725284	0.50894	0.319083	0.505323	0.297228	0.757907	0.0246379	0.321747	0.103092	1.29861	0.352964	0.0603286	0.0258838	0.822753	0.186684	0.983825	0.637569
120	-0.18309	0.127683	0.414734	0.84174	1.02112	1.03273	-0.00264191	0.173715	0.141202	0.199963	0.412927	0.367724	0.61054	1.17678	-0.0736988	0.221862	0.380354	0.54366	-0.329365	-0.0298351	0.327593	0.0527131	0.251816	0.757526	-0.244582	0.753204	-0.147831	0.749035	0.55493	0.389552	0.84809	0.403574	0.427361	0.195859	-0.0434693	0.240411	0.487007	0.24893	0.449208	0.810098	0.0831273	0.479793	0.400566	0.0518111	0.0608621	0.828342	0.138212	0.833789	0.670979
121	0.26996	0.115388	0.0694008	0.252896	0.568416	0.444009	0.0857388	0.761529	1.08949	-0.244333	-0.497113	-0.0975678	0.427754	0.125947	0.516359	0.264846	0.66574	0.247712	0.268052	0.0295796	0.284141	0.0583748	0.312296	0.717751	-0.115942	0.5125	0.592805	0.162899	-0.260707	0.242881	1.02979	0.561599	0.0807216	0.276896	-0.150397	0.502544	0.688008	0.0373966	0.618202	0.78837	1.0455	0.530305	0.386415	0.0554567	0.112671	0.754485	0.505269	0.738238	0.501613
122	0.396458	0.277904	0.97783	0.549636	0.436283	0.336809	0.410098	0.338624	0.309677	0.548607	0.23809	-0.0648508	-0.751132	0.316151	0.229917	0.774092	0.052004	0.340789	-1.21819	0.137763	0.266718	0.0685415	0.13789	0.401428	-0.348798	0.617838	0.592292	0.207465	0.387435	0.266164	0.277435	1.22407	0.299124	-0.181201	0.787612	0.644746	-0.0504838	0.267014	0.519203	0.35578	0.993818	-0.0809959	0.421933	0.0559603	0.0806055	0.516072	0.795632	0.729683	0.544878
123	0.294178	-0.00304385	0.761538	0.122114	0.265461	0.851857	0.589659	0.684866	0.486445	0.610189	0.20607	-0.244936	-0.100301	0.818037	0.118599	0.594754	0.632279	-0.0597623	-0.799921	0.174638	0.315543	0.0848536	0.380471	0.311	0.410925	0.802702	1.08096	0.984315	0.464124	0.287903	-0.125895	0.66482	0.554367	0.0973898	-0.374095	0.742653	0.834237	0.27639	1.17628	0.613139	0.0391915	0.603854	0.41528	0.0473076	0.0140109	0.716986	0.838458	0.761681	0.233515
124	0.389384	0.00716086	0.514119	0.412783	0.986921	0.636809	0.329957	0.218571	0.865553	0.544124	0.754282	0.465655	-2.02442	0.874534	0.285827	0.150973	0.566751	0.616011	1.29252	0.405753	0.372286	0.0572568	0.054933	0.249916	0.371951	0.629086	0.118217	0.391778	0.97532	0.606798	0.888098	0.473982	0.708848	0.341395	-0.0441564	0.460936	0.831907	0.0915948	0.220346	0.173045	0.274117	-0.0438605	0.393188	0.0632577	0.109996	0.637249	1.01023	0.728559	0.706332
125	0.261534	0.203904	0.0383417	0.604105	0.965348	0.855682	0.312675	0.258875	-0.00167805	0.692697	0.269168	0.200405	1.26309	0.372262	-0.339413	0.934663	0.0640875	0.441084	0.581363	0.0629889	0.316717	0.0667372	0.195662	-0.00427505	-0.236965	0.870016	0.519744	0.653003	0.242785	0.565239	0.142003	0.667658	0.390062	0.433847	-0.927283	0.201179	0.759824	0.316045	0.425051	0.328571	0.461043	-0.0108839	0.356214	0.0636706	0.20328	0.454876	1.03275	0.589164	0.685643
126	0.335834	0.0872941	0.171839	-0.063372	-0.301212	1.16461	0.145672	0.204718	0.121001	0.208441	0.377301	0.0443262	-1.09033	-0.106784	-0.212077	0.222482	0.346845	0.814684	-0.289315	0.48662	0.245673	0.0378403	0.282228	1.17826	0.318355	0.213881	0.334036	0.178049	0.0574849	0.256732	0.342047	0.505633	0.62172	0.41123	-1.11079	0.478784	-0.116127	0.255783	0.882765	1.00604	1.03746	0.472704	0.323562	0.0679854	0.632191	0.587289	0.891595	0.663204	0.762719
127	-0.237519	0.240445	0.164193	0.0340926	0.67072	-0.0885906	0.174002	0.286285	0.35473	0.401436	0.0215372	0.292524	0.146754	-0.51978	0.566218	0.00480838	0.505198	0.0544602	0.447038	0.512043	0.28045	0.0576494	0.164879	0.317583	0.349132	0.220485	0.278812	1.04826	0.0521019	0.529337	0.258428	-0.322199	0.939213	0.323476	-0.440135	0.425743	0.709589	0.400253	0.18621	-0.276192	-0.106979	0.757103	0.37759	0.0653372	0.258647	0.643889	0.850472	0.663813	0.755308
128	0.457511	0.0154296	0.503366	0.485417	0.314003	2.11926	-0.132621	0.812511	0.485246	0.275842	0.0874779	0.000801237	0.768768	0.550127	-0.00797306	0.375255	0.845012	0.869097	0.705514	0.597803	0.351413	0.0490891	0.206304	0.904821	0.01424	0.473445	-0.113736	1.44119	0.297671	0.763576	-0.371229	0.269774	0.661705	0.440432	0.351635	0.248632	0.404912	0.812757	0.629358	1.11207	0.387885	0.298564	0.389155	0.0558763	0.0815764	0.741282	0.865018	0.546686	0.785469
129	0.23044	0.44641	-0.257291	-0.06849	0.314232	0.444128	-0.00514361	0.20362	0.528482	0.248764	0.760784	0.47607	0.749451	-0.109153	0.500828	0.254945	0.0582953	0.954218	0.473774	0.721948	0.426482	0.0477432	0.538236	0.420727	0.292025	0.286219	0.300052	0.72999	0.310707	1.01684	0.570211	0.455177	0.604139	0.42092	0.209771	0.463094	-0.114058	0.210681	0.080981	0.578749	0.444095	0.481664	0.454106	0.0510135	0.262265	0.664948	0.730563	0.646642	0.670734
130	0.720164	0.597335	0.663707	0.473469	0.852025	0.304288	-0.0910435	0.796836	-0.395041	-0.0568174	0.135369	0.802219	-0.0310415	0.535267	1.12117	0.702421	0.431556	0.0925259	0.777615	0.102767	0.400519	0.0468543	0.322075	0.927358	0.45271	1.0534	0.393093	0.0761953	0.920234	0.7596	-0.276039	0.435161	0.643386	1.11486	0.428175	0.24305	0.403754	0.472882	-0.0593634	0.38605	0.658941	0.356593	0.458965	0.0387837	0.285779	0.674375	0.65505	0.640272	0.99239
131	0.752544	0.00188064	0.281602	0.38951	0.629307	0.69576	0.492345	0.376451	0.426607	0.135948	0.449897	1.35132	0.125746	-0.212493	0.600671	0.616279	0.51432	0.240918	0.331263	0.370161	0.365719	0.0454854	0.319392	0.45964	0.297698	0.609001	0.377134	1.1284	0.0327785	0.906268	0.142335	0.60101	0.223609	0.43067	0.436776	0.331638	0.477321	0.480487	0.853558	0.363633	0.708815	0.345387	0.473045	0.0427599	0.60467	0.697685	0.755437	0.759938	1.0503
132	0.467375	-0.25514	0.127103	0.120019	0.104516	0.274277	-0.0603892	0.0965502	0.956564	0.0543827	0.309874	0.534411	0.496781	0.0739497	-0.260265	0.0946667	0.391136	0.804242	0.358575	0.149706	0.379722	0.0526258	0.184641	1.49462	0.536011	0.515301	0.889017	0.627252	-0.221599	0.59958	0.898342	0.31758	0.0132476	-0.0613261	0.824734	0.330686	0.636053	0.153753	0.31008	0.406164	0.46508	0.225842	0.453214	0.0496894	0.778773	0.604819	0.768289	0.792287	0.901961
133	0.697666	0.414026	0.363423	0.371147	0.0492606	0.269524	0.303363	0.385554	0.537493	0.477415	0.287438	0.666827	-0.267703	0.2771	0.268404	0.534428	0.299339	1.44395	1.31512	0.681158	0.417146	0.0507437	0.643465	0.676096	0.55478	0.168023	0.771343	0.188928	-0.0492545	0.393287	0.934956	0.0085747	0.150711	0.264286	0.517303	0.584242	0.0299575	0.240996	0.70374	0.518475	0.71697	0.505376	0.433723	0.0435486	0.731408	0.636799	0.88696	0.75727	0.67776
134	0.881606	0.647405	0.62043	0.335367	0.392438	0.465175	-0.0230988	1.09552	0.462373	0.426991	0.436104	1.00206	1.03571	0.406989	0.639695	0.318652	0.462156	0.8836	0.0681519	0.258158	0.457635	0.0484575	0.43902	0.636832	0.512884	0.348028	0.198088	0.269106	0.125123	0.414011	-0.212633	0.284465	0.875958	0.591732	0.364943	0.440854	0.456419	0.506232	0.10642	0.699288	0.462138	0.837174	0.430488	0.0351735	0.723451	0.778632	1.04439	0.843661	0.73152
135	0.507112	0.634056	0.331697	0.33883	-0.191065	0.146646	0.0497195	1.00052	0.906116	0.352382	0.158145	-0.0663712	-0.0601075	0.72695	0.615823	0.649634	-0.049702	0.413894	0.305496	0.497888	0.452937	0.0487806	0.613615	0.839232	0.480171	0.552184	0.64797	0.271293	0.270245	0.962831	0.282027	0.283181	0.373815	0.16427	0.655864	0.452209	0.0187064	0.666232	0.492667	0.15744	0.494819	0.272194	0.441142	0.0384459	0.851453	0.700459	0.871532	0.83454	0.852395
136	0.588608	0.262696	1.12904	0.689273	0.22603	-0.080698	-0.198481	0.817261	-0.0419338	0.731106	0.831445	0.763304	0.282112	0.268109	0.281064	0.579142	0.270347	0.441769	0.762906	0.489985	0.363009	0.040454	0.896329	0.822766	0.321329	0.758133	0.419335	0.651003	-0.00533679	0.384135	0.353338	0.566222	0.508981	0.324948	0.114802	0.53655	-0.0191388	0.454821	0.259905	1.00309	0.481762	0.328493	0.446462	0.0348082	0.847694	0.73061	0.941228	0.856673	0.761429
137	0.333991	0.239327	0.0766428	0.595513	0.353535	0.223644	0.827143	0.160552	0.117788	0.0928756	0.704285	0.500913	-0.422895	-0.0318645	-0.174991	0.433288	0.501791	0.397952	-0.053448	0.543738	0.303155	0.0480729	0.402064	0.36017	0.0765904	0.783465	0.298382	0.598944	0.627019	0.654886	0.0706304	0.388683	0.575699	1.01034	0.515373	0.244726	0.258456	0.539264	0.423833	0.203866	0.0220818	0.620802	0.361837	0.0417526	0.862659	0.670974	0.661053	0.749559	0.894474
138	0.231879	0.160029	0.0494481	0.288243	0.724372	0.405755	0.205756	0.630089	0.518363	0.275794	0.411592	-0.101197	-0.236729	-0.162832	0.0366997	0.936396	0.160531	-0.787335	-0.318698	0.248298	0.272553	0.0578436	0.633109	0.589083	0.375853	0.171116	-0.0354345	0.354129	0.113683	0.347543	-0.0864017	0.054803	0.358715	0.514386	-0.262603	-0.443109	-0.225506	0.337892	0.639981	-0.197088	0.458021	0.175315	0.292096	0.0502828	0.759123	0.717716	0.918632	0.829562	0.856951
139	0.0102938	1.52807	0.168694	0.675437	0.722572	0.746929	-0.136185	0.292741	0.238448	0.100446	0.20926	0.804946	0.138474	0.443815	0.0488155	0.779025	0.28504	0.254273	-0.152822	0.0986856	0.265368	0.0557086	0.462663	0.0370253	0.329532	0.591161	0.227224	0.647534	0.0777267	0.479844	-0.254876	0.548464	0.490896	0.517979	0.102131	0.179006	0.215856	0.236871	-0.0821413	-0.579895	0.32955	0.420434	0.253596	0.0517284	0.823308	0.680587	0.825516	0.953024	0.849965
140	0.443794	-0.104767	0.51657	0.128396	0.491418	0.723833	-0.343983	0.432507	0.11445	0.155279	0.0542896	0.187435	0.879052	0.209722	0.334839	0.474231	0.246037	-0.0311826	-0.0410105	0.11778	0.361348	0.049816	0.473953	1.48555	0.538221	0.670394	0.353158	0.400371	0.117541	0.513605	0.17169	-0.332166	0.192877	-0.125095	0.613408	0.101717	0.17651	0.58288	0.251331	0.0144299	0.0201855	0.144714	0.329875	0.0451653	0.928848	0.490188	0.806439	1.00475	0.933025
141	0.311223	0.788921	0.208807	0.211665	1.0619	0.323357	0.398189	0.809074	0.85088	0.890105	0.566821	0.435961	-0.931265	0.619838	0.717287	0.267959	0.652539	0.66677	-0.171685	0.75688	0.359822	0.047141	0.324752	0.579031	0.716229	0.60259	0.826592	0.195981	0.0547821	0.872538	0.669814	0.469171	0.154645	0.113956	0.298559	0.397188	0.300315	0.644663	0.505323	0.405075	-0.164325	0.483388	0.401083	0.0438963	0.998588	0.619869	0.858395	0.973143	1.12976
142	0.631525	0.479174	0.221477	0.428056	0.480822	0.145116	0.377001	0.722521	0.326226	0.0158673	0.541523	0.0315455	-0.169001	0.989422	0.210552	0.294386	0.489338	0.705602	-0.28356	0.527807	0.395506	0.059465	0.558111	0.901505	0.767843	0.469926	0.155593	0.206916	0.445984	0.476261	0.175442	0.800072	0.613511	1.00057	-0.0879228	0.716735	0.326803	0.20303	0.149589	0.62473	0.466708	0.278037	0.42649	0.0381932	0.90872	0.579063	1.04471	0.826631	0.916415
143	0.150227	0.32191	-0.164683	0.895903	0.562828	-0.133264	0.202468	0.238834	0.452316	0.807182	0.392513	0.908935	0.0260704	0.47195	0.508833	0.414883	0.659284	-0.0680701	0.269237	0.212376	0.336415	0.0476607	0.0412833	0.502928	0.138189	0.593944	0.0924057	1.24627	-0.507055	-0.0537556	0.719155	0.709653	0.221992	0.451233	0.234596	0.406488	0.619904	-0.151388	0.855864	0.539005	0.480828	0.748155	0.413216	0.0474242	0.919839	0.604091	0.783042	0.769045	0.787159
144	0.160863	1.26253	0.253629	0.589365	0.434161	-0.0914894	0.088492	0.255007	0.248546	0.490866	0.446671	-0.269463	0.180248	0.627673	0.213585	0.349807	0.116836	0.397299	-0.0944338	0.229578	0.325631	0.0551333	0.406941	1.0606	0.227629	0.572236	0.624138	0.0354675	0.204951	0.396946	0.493822	-0.0218846	0.824709	0.548057	-0.278893	0.725528	0.323052	0.222049	0.392555	0.438798	-0.0557916	0.512902	0.394024	0.0485003	0.736545	0.694124	0.632894	0.874548	0.699469
145	0.317551	0.234562	0.228451	0.611804	-0.0669642	0.598322	0.0606983	0.18843	0.592875	0.128829	0.0209871	-0.0686976	0.0646422	0.352303	-0.171038	0.430302	0.387178	2.74636	-0.122761	-0.0154893	0.270186	0.0745401	0.356719	0.76727	0.183653	0.69654	0.149864	-0.52347	0.0788876	0.681116	0.305873	0.368585	0.594412	0.212905	0.186036	0.494486	0.935143	0.438062	0.430717	0.930792	0.601431	0.208945	0.375737	0.0571234	0.550153	0.66038	0.70092	0.89449	0.805061
146	-0.103787	0.745496	0.24307	0.469521	0.627222	-0.517845	0.152837	0.300235	0.00330158	0.137293	0.207691	-0.436124	-0.232963	0.685385	0.763293	0.380178	0.067525	0.5683	-0.534389	0.276835	0.237888	0.0830117	0.484044	0.842537	0.229787	0.394594	0.258147	-0.645185	0.512277	0.29738	0.27811	1.13014	-0.28184	0.26001	-0.0344523	0.805938	0.0116465	0.753898	0.682734	0.129155	0.46521	0.218296	0.363903	0.047654	0.64924	0.690546	0.876957	0.925656	0.845072
147	0.477641	0.515985	0.38564	0.529111	0.432954	-0.148218	-0.817203	-0.18164	0.83074	-0.147676	0.259115	-0.174847	-0.595291	0.756306	0.307322	0.506932	0.243702	0.673041	-0.0954104	0.193657	0.260745	0.0812942	0.877767	0.701628	0.405684	0.494128	0.138287	0.94446	-0.241033	0.240872	0.138766	0.189838	0.29402	0.414489	0.360064	0.743607	-0.16206	0.392513	0.480021	-0.173342	0.437816	0.266248	0.354331	0.044889	0.699201	0.739969	0.772264	0.974163	1.15767
148	0.267796	1.07325	0.214192	0.428132	-0.00122755	-0.00489649	-0.657536	0.0974292	0.205908	0.398102	0.668702	0.361524	0.159009	0.472053	1.53595	0.327511	0.313082	1.24042	0.185713	0.604629	0.373771	0.0742289	-0.0788567	0.854455	0.363188	0.627836	0.0720714	0.409028	0.328408	0.2067	0.353276	0.625993	0.559968	0.052476	0.366873	0.716344	0.59318	0.304683	0.0108396	0.362682	0.459423	0.335112	0.339293	0.045871	0.598678	0.938574	0.866857	0.924699	1.07503
149	0.246017	0.848018	0.269531	0.855655	0.428723	0.206605	0.59235	0.656076	2.08125	0.340656	-0.112908	0.502328	-0.175088	0.229347	0.330134	0.424107	1.14531	0.494837	0.620696	0.600994	0.407345	0.0556885	-0.337709	0.940517	-0.00261766	0.494714	0.323393	0.386372	0.464457	0.427674	1.20218	-0.153264	0.636935	0.363353	-0.290584	0.360553	0.2283	0.766986	-0.187811	0.0813132	-0.0361884	0.221571	0.346986	0.0502759	0.525036	0.969207	0.770868	0.789782	1.13888
150	-0.149944	0.779971	0.193235	0.497205	0.139311	0.845191	0.270531	0.152969	-0.0151615	1.09211	-0.224158	0.797669	0.207662	0.0606593	-0.0372518	0.319052	0.0445123	0.442323	0.0527552	0.497699	0.368959	0.0571521	0.0669088	0.457615	0.338342	0.834362	0.121438	-0.186585	-0.0247548	0.715609	0.364903	0.807071	0.239086	0.201085	0.32662	0.550866	0.379354	0.349001	-0.0135712	0.615665	0.559605	0.702719	0.307701	0.0549406	0.536039	1.05826	0.927156	0.973741	1.06912
151	-0.186535	0.845416	0.0316599	0.409032	0.508907	0.185148	0.357545	0.413412	-0.151687	-0.359609	-0.0870696	0.308741	0.296649	1.00933	-0.0528629	0.492078	0.981946	0.655678	-0.479214	0.408013	0.258878	0.0628233	0.273467	0.543811	0.232776	0.500805	0.42328	0.126097	0.694025	0.460685	0.224921	0.128992	0.309462	0.0733095	0.33292	0.588052	0.309628	0.119594	-1.0533	0.133035	0.30004	0.44499	0.29141	0.0522748	0.609469	1.14008	0.869215	0.882476	1.00244
152	-0.130176	-0.0747891	0.504151	0.192675	0.448208	0.45441	0.35639	0.552446	-0.646145	1.353	0.339189	-0.130691	-0.163105	0.709557	0.124742	0.230885	-0.0258748	0.546491	-0.535607	-0.125966	0.236274	0.065505	0.0231307	0.652238	0.135685	0.303224	0.264344	-0.0660708	-0.195421	0.200449	-0.0727745	-0.00360708	0.887277	0.197545	0.295257	0.559188	0.122363	0.325675	0.0225673	0.116586	0.228418	0.916624	0.32271	0.0460723	0.616909	0.977937	0.891032	1.02369	0.749029
153	-0.17223	0.382645	0.32902	0.355938	0.262429	0.667209	0.183419	0.53458	0.27021	-0.383942	0.116948	0.638525	-0.304177	0.451562	0.0383241	-0.144204	0.299481	1.23425	-0.0573382	-0.0925857	0.17125	0.0746333	0.202314	0.766852	0.0697073	0.483625	0.536755	0.350124	0.0375766	0.818493	1.04241	0.461751	0.542585	0.271716	0.151996	0.744011	0.15103	0.331142	0.660489	0.890069	0.20457	0.566119	0.314025	0.0532875	0.54367	0.961398	0.770686	1.01846	0.850605
154	0.0570007	0.348289	0.143098	0.382478	0.0766801	0.498081	-1.05546	0.363828	0.170718	-0.141775	-0.469776	0.161907	-1.51741	0.943919	-0.228383	0.035356	0.422512	0.67719	0.200027	0.616866	0.192523	0.0757197	0.335025	0.415696	0.532254	0.657048	-0.0603489	0.438142	-0.640363	0.160534	-0.547698	-0.450773	-0.00956628	0.0453289	0.144581	1.05985	0.111672	0.287487	0.700055	0.546338	0.615584	0.304601	0.354149	0.0556055	0.518755	0.951951	0.729507	0.971408	0.80451
155	0.72155	0.47833	0.296479	0.319407	0.374711	-0.0266291	0.110373	0.490572	-0.449608	-0.349581	0.0984491	0.216836	-0.208658	0.544343	-0.030671	0.326718	0.516604	-0.113291	0.707035	1.23319	0.168019	0.0810006	0.125571	0.674671	0.450512	0.332393	0.39385	0.194887	0.301653	0.742441	0.0869995	-0.315302	0.741385	0.569965	-0.0980153	0.42977	0.0956105	0.547388	0.272415	1.0277	0.134422	0.611867	0.275518	0.0648517	0.609152	1.00034	0.71963	0.95157	0.699841
156	-0.261584	0.553703	-0.0314499	0.542919	0.204493	0.723814	-0.701208	0.229067	-0.415444	-0.780432	0.111489	0.179814	0.465977	0.422668	-0.0543835	0.313453	0.604162	1.32674	-0.234812	-0.0591204	0.263632	0.0626361	0.233006	0.609754	0.335251	0.407028	0.318094	0.619119	-1.16401	0.0250393	-0.0164711	0.528217	0.406332	-0.0188608	0.0226201	0.536274	0.243579	-0.0726487	0.654551	0.35374	0.00945392	0.535374	0.335285	0.0650706	0.554015	0.987985	0.72437	0.962803	0.666757
157	-0.364749	0.555596	-0.242832	0.342462	0.990139	0.0789938	-0.223862	0.0448106	0.452148	0.281867	0.539537	0.39239	0.998362	0.610959	0.56999	0.248055	0.615463	0.771191	0.176557	0.58483	0.223854	0.0600329	0.285392	0.712574	0.0988867	0.958999	-0.372219	0.242208	-0.036251	0.907219	0.229332	0.872886	0.446704	0.552162	-0.0520897	0.281168	0.0906133	0.285854	0.988449	1.45512	-0.217288	0.501746	0.34351	0.0695715	0.553885	0.924548	0.712024	0.91534	0.733799
158	-0.0808434	0.597351	0.114914	0.14706	0.119554	0.0817185	0.828403	-0.368033	-0.199793	0.761179	0.288505	-0.533113	-0.087249	0.31175	0.122222	0.279771	0.45489	0.162245	-0.295012	0.163954	0.237234	0.0530263	0.942179	0.467646	0.387584	0.224186	0.102081	0.612017	-0.0513124	0.0978437	0.790704	1.04241	0.715013	0.567264	0.26649	0.423622	0.063564	-0.0788857	0.414677	0.435612	-0.185668	0.576672	0.388139	0.0689807	0.689074	0.780841	0.777114	0.745616	0.717347
159	1.12489	0.519278	-0.257573	0.511637	0.209783	0.126727	-0.10711	0.345218	-0.286601	0.289504	-0.201627	-0.323888	0.520947	0.0287008	0.441278	0.746268	0.458725	0.250601	-0.587682	0.133597	0.25093	0.0625795	0.901851	0.752991	0.404128	0.3808	-0.282271	0.218319	0.0995908	0.396956	0.0339575	0.702136	0.556558	0.133061	0.320274	0.282029	0.258665	0.654579	0.476975	0.486673	-0.434365	0.900291	0.383065	0.062998	0.781237	0.869981	0.716659	0.895414	0.585917
160	0.279972	0.609793	0.393034	0.14837	0.253374	1.11257	0.0631914	0.417806	0.500467	1.11039	0.267284	1.38455	0.590673	0.35745	-0.272912	0.64551	0.365939	0.804862	-1.00227	0.213572	0.301182	0.0602192	0.578558	0.630437	0.988135	0.408862	-0.143565	0.603093	0.725859	0.246601	0.652428	0.672378	0.272419	-0.23549	0.254312	0.580865	0.613734	-0.472877	0.917074	0.234379	-0.150707	0.550513	0.381992	0.0653946	0.724891	0.782093	0.742962	0.867989	0.679488
161	0.354602	0.303971	0.438552	0.558454	-1.04228	0.0265103	0.789742	-0.0951198	0.617561	0.590122	-0.395479	0.916536	0.424797	0.423095	0.438935	0.0473318	0.710619	0.0923255	0.650702	0.0336265	0.312783	0.0780876	0.606952	0.723905	0.238655	0.523442	-0.0578732	0.487958	0.850617	0.595749	0.177102	0.434432	0.7496	-0.401816	0.484724	0.0953592	0.33994	0.33404	0.726807	0.587351	-0.277121	0.529495	0.384045	0.063929	0.776201	0.838152	0.853286	0.939324	0.639307
162	0.139414	0.27909	0.291619	0.298868	0.244221	0.380278	0.440437	0.603912	0.344585	0.649652	-0.905752	0.495056	0.275386	0.406563	0.266898	0.230063	0.533764	0.792348	-1.30397	0.176279	0.264899	0.0787695	0.641867	0.62948	0.309778	0.627762	0.126883	-0.12467	0.402399	0.64332	0.190306	0.383941	0.848681	-0.191556	0.462543	0.196463	0.31047	0.623629	0.782082	0.674945	-0.244523	0.0725627	0.383784	0.063202	0.892408	0.911543	0.996674	0.947566	0.700757
163	0.470292	0.489768	0.336647	0.68348	0.467591	0.337429	0.475366	0.424651	0.384815	-0.138955	-0.638153	0.703669	-0.200913	0.898195	-0.0432014	0.143502	0.793141	0.279076	-0.989973	0.4942	0.253936	0.0897447	0.190048	0.656086	0.217903	0.468322	-0.248049	0.392792	0.674972	0.327652	0.66032	0.168735	0.944612	0.154738	0.14567	0.494277	0.649758	0.440259	0.820762	0.559826	-0.0995585	0.292234	0.404574	0.0598696	0.776691	0.718304	0.765477	1.02009	0.699954
164	0.381002	0.412105	-0.00391454	0.363203	0.34225	0.176165	0.194815	0.128142	0.28054	0.600574	1.01075	0.370537	-2.17658	0.395004	-0.0440674	0.9932	1.07198	0.809834	-0.160505	0.0818097	0.305519	0.0796548	0.0684274	0.383216	0.197005	0.606186	0.237474	0.307634	0.392735	1.24929	0.157825	0.393536	1.1825	0.453828	0.0523419	0.276275	0.321149	0.363633	0.830973	0.635928	-0.0505152	0.937265	0.436603	0.0647638	0.753434	0.773493	0.817149	1.12726	0.588673
165	0.883657	0.317889	0.147447	0.346472	0.555387	0.182691	0.380329	-0.0473896	0.090486	0.0969834	0.481762	0.852135	-0.0721865	0.821865	0.471341	0.631651	0.380147	0.699221	0.483551	0.0302508	0.343507	0.0554257	0.399066	0.999013	0.23123	0.770321	0.39463	0.370554	0.433433	0.546145	0.194291	0.178927	0.753286	0.298599	-1.16609	0.368624	0.677682	0.0594179	0.806068	0.916134	1.28088	0.775867	0.432716	0.0619337	0.727667	0.750639	0.886074	0.803412	0.577965
166	0.165708	0.561794	0.247744	-0.0690509	0.294514	0.747024	0.776974	0.548428	0.332798	0.151384	0.151016	0.350459	0.997061	0.478381	0.0917891	0.0991829	0.680499	0.295167	0.37029	0.378701	0.347321	0.0349431	0.242608	0.779715	0.202641	0.347656	0.729872	0.966675	0.299542	0.724734	0.582696	0.311855	0.346321	0.0529542	-0.0836866	0.357552	0.034968	0.406839	0.569192	0.490179	0.266147	0.0497259	0.396689	0.0644095	0.798253	0.874682	0.761645	0.73471	0.636815
167	0.0478036	0.826099	0.242164	0.2814	-0.0592699	0.571004	0.672858	-0.14446	0.249631	0.893949	-0.24573	0.319344	-0.253163	0.244468	0.394616	0.529008	0.149526	0.60429	0.112806	0.0193743	0.300249	0.058604	0.547725	0.902567	0.264891	0.56184	0.0822284	0.406089	0.660329	0.46929	0.38084	0.484465	-0.215731	0.270804	-0.558716	0.367492	0.246598	0.402604	0.441088	0.239111	0.419921	0.461626	0.380038	0.0433663	0.67722	0.575485	0.719822	0.794973	0.592628
168	0.0258782	0.556398	0.207033	0.519845	0.169171	0.0844865	0.574013	-0.254751	0.34596	0.438308	-0.596286	0.667109	-1.55662	0.512997	0.227065	0.32684	0.653169	1.01264	0.0621697	0.933907	0.241692	0.0715585	0.290404	0.0512225	0.409618	0.583036	0.122362	0.422895	0.507664	0.430497	0.264653	0.729941	0.533657	0.503248	-0.114089	0.781737	0.19458	0.220292	0.658773	0.728115	0.307921	0.662522	0.334747	0.0607966	0.767952	0.630267	0.852178	0.931854	0.627884
169	0.506106	1.04381	0.1453	0.413053	0.101815	0.223211	-0.404905	0.639039	0.271223	0.372847	-0.234134	-0.319619	-0.0330666	0.419325	-0.349018	0.147336	0.350633	0.452089	0.0829032	0.308495	0.216214	0.0768254	0.155005	0.848417	0.278938	0.552391	0.315764	0.427485	0.136328	0.785328	-0.0719925	0.302723	0.116706	0.219112	-1.18183	0.632767	-0.15544	0.653189	0.397434	0.30856	-0.00464642	0.244448	0.334607	0.0474324	0.614925	0.564479	1.02318	1.01651	0.797068
170	0.787016	0.250301	-0.0609182	0.178653	0.629054	0.769456	-0.181348	0.10405	0.000882364	-0.0950294	-0.693003	-0.327506	-0.417468	0.33923	0.269995	-0.0995274	0.406031	0.6533	0.763077	0.650793	0.163535	0.0762483	0.901047	0.609362	0.169224	0.370334	-0.0888609	0.600557	0.256036	0.255986	0.29073	0.174327	0.573158	-0.016984	0.463949	0.746853	0.396395	-0.04277	0.146239	-0.0161016	0.268391	0.768815	0.282009	0.0598699	0.589129	0.68324	0.874367	0.889132	0.842
171	0.355111	0.5118	0.472488	-0.235034	-0.368073	0.548018	-0.504984	-0.000556135	0.454869	-0.29093	-1.0321	0.341743	-0.839	0.36678	0.537266	0.0469328	0.685954	0.0567424	0.388272	0.253336	0.136168	0.0819092	0.511357	0.76855	0.0258705	0.477761	0.00188049	0.0129066	0.482625	0.717142	0.406588	0.316454	0.425192	-0.169946	-0.686149	0.109127	0.0235174	0.0822551	0.532943	0.111579	0.124524	0.85896	0.294521	0.0538389	0.536505	0.689666	0.82089	0.751772	0.682759
172	0.407024	0.400497	0.458043	-0.179437	0.0955899	0.404694	-0.0808282	-0.145817	0.146278	0.174761	-0.0978455	0.195392	-0.328802	0.804378	-0.971238	-0.677768	1.02922	0.625104	0.0221869	0.212955	0.182913	0.0907978	0.953944	0.750292	0.233246	-0.192494	0.383387	0.462946	0.357621	0.18355	-0.362759	0.158038	0.231021	-0.226786	-0.00159826	0.633841	-0.0146821	0.456608	0.640333	0.672515	0.157613	0.234804	0.251439	0.0531761	0.593245	0.859736	0.699371	0.761101	0.826156
173	0.445448	-0.0274852	0.671594	0.113556	-0.00327792	0.979994	0.132016	0.735693	0.218314	0.371316	-1.01184	0.486237	-1.21875	0.599531	0.581737	2.42235	0.356032	0.36367	-0.00463124	0.520278	0.265943	0.0831306	0.600334	0.199419	0.111389	0.164552	0.272681	0.245635	0.673498	0.306466	0.32006	-0.238807	0.0676725	0.193779	-0.166495	0.530015	-0.186095	0.487398	-0.0849937	0.455166	0.0540017	0.236107	0.27135	0.0497772	0.616092	0.793408	0.698267	0.809408	0.761615
174	0.354191	0.488466	0.154451	0.340415	0.650174	0.33332	0.62527	0.168872	0.430927	0.164612	0.233191	0.169313	-0.823202	0.743911	0.344946	0.910524	0.969681	0.283577	0.0123187	0.175442	0.302322	0.075817	0.299326	0.728918	0.28525	0.39711	-0.0310296	0.350548	0.491918	0.580252	0.519621	-0.048755	0.74353	0.308685	-0.487736	0.578052	0.0401602	-0.0723691	0.730478	0.04138	0.368481	0.503968	0.271772	0.0452447	0.757108	0.744006	0.762954	0.687128	0.696409
175	0.366431	0.590712	-0.0268	0.382543	0.275007	0.392053	0.457454	0.0268211	0.0126313	-0.247487	0.254555	0.205626	0.518003	0.196271	0.0431301	0.258851	0.758575	0.414078	-0.274645	0.0733258	0.347699	0.0606161	0.638462	0.401153	0.157396	-0.010032	0.156126	0.654036	0.341721	0.202673	0.0832512	0.304856	0.427774	0.395693	-0.329733	0.149884	0.253021	0.357903	0.606855	0.565173	0.0919991	0.28852	0.295086	0.0473978	0.784401	0.733585	0.879298	0.886207	0.833279
176	0.245312	0.776058	0.372568	0.00858891	0.520195	0.759211	0.578181	0.937947	0.494844	0.52396	0.999357	1.14149	0.482302	0.807638	0.537585	-0.336586	1.14363	0.177441	-0.916974	0.201637	0.418866	0.0497757	0.579895	0.407186	0.0979746	0.0866442	-0.0851506	0.334753	0.563798	0.363129	0.148612	0.446789	0.605766	0.378952	0.23495	0.155131	0.330117	0.364362	0.759344	-0.502472	0.533481	-0.162654	0.326823	0.0418118	0.750707	0.652308	0.75115	0.761428	0.965735
177	0.329905	1.01424	0.496999	0.393129	0.0368515	0.768426	-0.00372293	-0.0271323	0.661435	0.601365	1.41325	0.110519	0.257345	0.546523	0.491471	0.822077	0.838945	0.0646586	1.68542	0.498735	0.417694	0.0408967	0.5269	0.912694	0.075276	0.240194	0.285432	0.227474	0.404886	0.94301	0.742833	0.287577	0.274958	0.0316944	0.884619	0.0898243	-0.176119	0.618559	0.38974	0.331057	1.10274	0.0387074	0.341979	0.0444572	0.678496	0.653445	0.695286	0.756674	0.669748
178	-0.459873	0.381867	0.17853	0.179954	0.324177	0.219033	0.342571	0.557568	0.41236	-0.0423182	-0.297155	-0.197023	0.473761	0.27339	0.316689	0.406895	0.26594	0.942664	-0.102217	0.430014	0.377522	0.0512246	0.246568	0.351821	0.288631	0.311087	0.118017	0.596478	0.47071	0.454662	0.544891	0.337683	1.1194	-0.0324897	-0.378227	0.10339	0.168238	0.631138	0.663873	0.924655	-0.473411	0.198974	0.388103	0.0477681	0.729082	0.562495	0.640195	0.754392	0.808991
179	0.407591	0.97379	-0.381995	0.0662802	0.221055	0.135902	0.357089	-0.054596	0.0733617	0.356916	0.190413	0.617366	-0.457203	0.14021	1.37826	0.296711	0.398231	0.566099	0.665476	1.09307	0.289607	0.0498444	0.521661	0.379832	0.168073	0.322722	0.0643589	0.493522	0.616143	0.412956	0.263166	0.143756	0.734002	0.526511	-0.105241	0.50618	1.01957	0.342145	0.773297	1.21803	0.107862	-0.100485	0.370224	0.0646968	0.6961	0.674527	0.629122	0.789003	0.768902
180	0.545642	0.26626	0.387667	0.0811071	0.0892729	0.986007	0.358142	0.607768	0.0698382	0.171867	0.103244	0.0361225	0.369399	0.0340014	0.244428	0.0968359	0.94305	-0.710763	-0.0917132	1.13741	0.312794	0.0637168	0.629857	0.123181	0.113462	0.16527	0.185304	0.642947	0.591494	0.441588	-0.151119	0.0954328	1.07379	-0.0959082	0.13221	0.250347	0.454546	0.795216	0.477543	0.574393	0.98849	-0.32873	0.393409	0.0608574	0.62388	0.635928	0.68754	0.76053	0.719677
181	0.241025	0.385798	0.220036	0.0484634	0.230747	0.313509	0.165253	0.445497	0.284432	0.999031	0.520819	-0.29552	-0.170711	0.701531	1.10281	0.169842	0.727574	0.228339	-0.737427	0.416998	0.337886	0.0650692	0.55686	0.934557	0.229916	-0.0607639	0.408717	0.708275	0.114853	0.6697	0.67188	0.389282	0.268642	-0.0136838	0.348457	0.586924	1.04487	0.664988	0.487152	0.564323	-0.145872	-0.391912	0.3435	0.057094	0.675618	0.602018	0.697405	0.712106	0.555882
182	0.802815	0.301174	0.548125	-0.197777	-0.0200864	0.729396	0.450992	0.581103	0.232928	0.691558	0.318776	0.140855	0.264259	0.22558	0.10463	0.129122	0.745579	0.160412	1.00747	1.33262	0.355577	0.0589567	0.765926	0.172197	0.417701	-0.00347328	-0.170563	0.220666	0.625216	0.289834	0.358604	0.0192168	0.344199	0.0560673	-0.0489789	0.26771	0.717475	0.669735	0.757689	-0.210012	0.161326	0.00296311	0.314796	0.0509323	0.671374	0.485993	0.762254	0.742575	0.477275
183	-0.224298	0.49433	0.361952	0.557732	-0.165777	0.640064	0.428171	0.5518	0.154115	0.791289	0.267648	-0.146656	0.213718	0.473756	0.507128	0.338387	0.313927	0.326765	-0.114743	1.01775	0.385256	0.0547579	0.17846	0.485916	0.0983605	0.378687	0.205857	0.764559	0.328504	0.661733	-0.217778	0.0107478	0.71787	-0.091209	-0.0429439	0.290321	0.501567	0.0247721	0.34105	0.535797	0.208751	0.0560992	0.298371	0.0436445	0.617556	0.697115	0.841634	0.718593	0.625833
184	-0.103486	0.966884	0.139334	0.158469	-0.0107384	0.0933662	0.501134	0.439071	0.427971	-0.273308	0.246053	0.835887	-0.111791	1.1349	0.196367	0.247927	0.335327	0.460965	1.30055	0.793886	0.40326	0.0623611	0.390278	0.498521	0.151428	0.500939	-0.125078	0.812036	0.144469	0.267474	0.445006	0.61349	0.524533	0.313108	0.118795	0.16683	0.60475	0.523595	0.395169	0.360794	-0.523764	0.86926	0.314756	0.0432811	0.543605	0.634748	0.688933	0.633339	0.762517
185	0.818727	0.128215	0.38758	1.15546	0.531441	0.534133	0.221084	-0.311546	0.473745	0.509126	-0.0709524	0.013586	-0.140356	0.823335	-0.194442	0.825827	0.506981	0.395914	1.58935	1.43258	0.377529	0.0516804	0.9182	0.291329	0.416325	0.231907	0.623672	0.640945	0.142688	0.102199	0.548023	0.684482	0.464458	0.3221	-0.280674	0.507172	0.286379	0.153659	0.310922	-0.103088	0.00512368	0.130799	0.393009	0.0474969	0.562328	0.730531	0.801026	0.594814	0.75534
186	0.57757	1.30915	0.223377	0.155297	0.816579	0.276754	0.190375	-0.119595	0.808099	0.493635	0.214941	-0.487816	0.842139	0.111077	-0.0049077	0.292211	0.515251	0.175264	-1.18168	0.0354895	0.367708	0.0511476	0.730786	1.28285	0.0355624	0.787548	0.490643	0.478702	0.797493	0.586813	0.701638	0.391018	-0.149653	-0.0410251	-0.229812	0.308542	0.505392	0.709808	0.298829	0.482071	0.947881	1.01721	0.364912	0.0401971	0.575539	0.414765	0.707909	0.76322	0.743452
187	0.469742	0.429252	0.771205	0.232012	0.202994	0.410584	0.2744	-0.165402	0.570305	0.827414	0.44231	0.563469	-0.183223	0.0723146	0.381391	0.635215	0.0606728	0.287664	0.99253	-0.0853682	0.318809	0.0489715	0.633892	-0.409374	0.494369	0.365549	0.196739	0.572608	0.537448	-0.0870196	0.465867	0.337791	0.739935	0.127773	0.616082	-0.055207	0.288126	0.542635	-0.162258	0.37473	-0.500773	0.286924	0.345129	0.048161	0.822946	0.716999	0.543703	0.779285	0.508814
188	0.163687	0.429252	0.236464	-0.0329131	0.644644	0.505108	0.922843	0.393195	0.443938	0.235934	-0.40471	1.20683	0.113097	-0.12392	1.13742	-0.0627454	0.321117	-0.194909	0.927972	-0.166422	0.353513	0.0598672	0.237957	-0.409374	-1.00009	0.142363	0.285935	0.646053	0.586682	-0.0195713	0.892372	0.67881	0.495235	0.607001	0.17098	0.26461	-0.0592232	0.209736	0.239907	0.452938	0.222532	0.564773	0.327049	0.0646343	0.69711	0.202817	0.375171	0.859563	0.623123
189	0.490881	0.429252	-0.472273	0.158287	-0.158169	0.386384	0.808203	1.04817	0.872206	-0.4053	0.0922106	0.455712	0.621664	-0.198542	0.367969	0.164522	0.475885	1.23047	0.846318	0.111582	0.376166	0.0585298	0.272093	-0.409374	0.0792839	0.236739	0.218306	0.573331	0.922614	0.54556	0.369818	0.557842	0.804733	0.578262	0.304588	0.514299	0.228375	0.445772	0.0359239	1.07707	0.709439	0.982795	0.344409	0.0639077	0.764382	0.202817	0.233106	0.649905	0.916131
190	-0.0616001	0.429252	0.597587	0.205987	0.336912	0.233983	0.933471	-0.114067	0.482929	-0.0862524	1.01688	0.418495	0.0221039	1.345	0.535966	0.188688	0.586353	0.809922	0.409832	0.257238	0.337729	0.0653161	0.0315548	-0.409374	0.180544	0.367816	0.151892	0.467061	0.565149	0.696906	0.550287	0.152909	0.107648	0.509925	-0.0423738	0.478964	0.812399	0.347274	0.356236	0.224176	0.246811	0.611618	0.352657	0.0607481	0.761756	0.202817	0.515239	0.7027	0.954081
191	0.00120122	0.429252	-0.640596	0.055632	-0.117202	0.615266	0.9801	0.320304	0.148246	0.610078	0.868371	-0.217174	-0.939347	0.622742	0.460504	0.332022	0.254626	0.539923	-5.12364e-05	0.065739	0.300236	0.0617686	0.602071	-0.409374	0.411765	0.41878	0.181541	0.526802	0.822644	0.996425	0.0224259	0.285731	-0.796072	0.116668	0.305395	0.391782	-0.104268	0.436496	0.0660013	0.392815	0.299947	0.736972	0.310462	0.0651964	0.607501	0.202817	0.582448	0.816974	0.898888
192	-0.108419	0.429252	0.56791	0.704265	0.20566	0.311608	0.358028	1.06136	0.286492	-0.538587	0.254497	0.317649	0.192191	0.596769	0.0936974	0.0609529	0.214821	-0.206694	-0.552414	0.826817	0.239302	0.0575838	0.16478	-0.409374	1	0.385229	0.596097	0.605201	0.680232	0.267545	-0.0014225	0.117924	-0.0441038	-0.013602	-0.490961	0.47777	0.241347	0.046462	0.648552	0.496508	0.915673	0.831886	0.301875	0.0744184	0.579565	0.202817	0.524429	0.709619	0.764127
193	0.0373224	0.429252	0.56791	0.417908	0.045106	0.441005	0.274171	-0.664914	0.98728	0.0321068	0.932635	0.272275	-0.519478	0.159516	0.259334	0.114261	0.282406	-0.11048	0.448272	0.486729	0.294289	0.072901	-0.0444149	-0.409374	1	0.566908	0.675625	0.820638	0.390511	0.571449	-0.0986476	0.0459899	0.41434	-0.0445394	-0.523202	0.13691	0.331472	0.184775	0.51344	0.535359	0.351053	0.473914	0.321409	0.0758491	0.627475	0.202817	0.524429	0.744517	0.70389
194	-0.00971827	0.429252	0.56791	0.30442	0.134339	0.610556	0.809191	0.954717	0.631043	-0.160413	0.60997	0.0466513	-0.847506	0.341158	0.0310403	0.239893	0.565029	0.854712	-0.137151	1.71376	0.342055	0.0665567	-0.0115406	-0.409374	1	0.254708	0.393241	0.532084	0.450145	0.792233	0.0771863	0.421841	0.418777	0.175269	-0.142322	0.634871	0.230204	0.830627	0.506263	0.555603	0.0399695	0.126815	0.339645	0.071111	0.580804	0.202817	0.524429	0.758397	0.811016
195	-0.107648	0.429252	0.56791	-0.0913561	1.54654	0.318276	0.0325738	0.91657	0.451856	-0.0444636	0.639517	0.0196146	0.610824	0.584284	0.414818	0.350222	0.514505	0.63615	-0.470051	0.622415	0.366745	0.0852449	0.341719	-0.409374	1	0.392073	0.956237	0.524502	0.421949	0.363349	0.426813	0.42726	0.342566	0.309841	-0.0304007	0.262771	0.0768032	0.812399	0.531378	0.428796	-0.0119921	0.443193	0.308626	0.0673543	0.595932	0.202817	0.524429	0.760607	0.185423
196	0.463336	0.429252	0.56791	-0.313379	0.358469	0.667755	-0.0476979	0.249389	-0.464423	1.00097	0.678924	0.224196	-1.79413	0.683805	0.934324	0.459411	0.375806	0.683361	0.234492	0.982247	0.311619	0.0835918	0.287341	-0.409374	1	0.231044	0.257169	0.523968	-0.196892	0.039341	-0.64317	0.325827	0.148131	0.517761	-0.160556	0.54372	-0.207189	0.385501	0.249806	0.398036	0.527209	0.21342	0.31629	0.0652909	0.552849	0.202817	0.524429	0.672321	0.77149
197	-0.0261347	0.429252	0.56791	0.18996	0.705591	0.217987	0.295602	1.10446	-0.286779	-0.379889	-0.440758	0.422156	-1.10117	0.092363	-0.145901	0.199428	0.284965	0.478253	0.703015	1.07102	0.326356	0.0814318	0.357828	-0.409374	1	0.730056	0.383096	0.796692	0.609654	0.632251	-0.254814	0.648916	0.400471	-0.163548	-0.022978	0.372931	0.531944	-0.0218353	0.234079	0.352624	0.576613	0.581799	0.33628	0.07242	0.57275	0.202817	0.524429	0.675978	0.71425
198	0.785426	0.429252	0.56791	0.249037	-0.102633	0.375495	0.728902	0.603751	0.0565438	0.668043	-0.149489	-0.261809	0.755171	0.24063	0.659431	0.334799	0.634374	0.107857	0.918615	1.22469	0.373369	0.0709993	0.559923	-0.409374	1	0.402426	0.30938	0.575975	0.533247	0.703174	0.0700614	0.470953	1.07217	0.239909	-0.50287	0.663006	0.420799	0.526851	0.732854	0.590876	0.442232	0.407738	0.404151	0.0673573	0.579409	0.202817	0.524429	0.732047	0.812005
199	0.692882	0.429252	0.56791	0.0771107	0.617856	0.557973	0.728525	0.485	0.00534188	0.338645	0.235199	0.400802	-0.300522	0.34484	0.709863	0.233319	0.45794	0.640402	1.0961	0.876344	0.450519	0.0656212	0.425182	-0.409374	1	0.179054	0.456133	0.669704	0.551596	0.826182	-0.0437884	0.282184	0.421442	0.11698	0.99325	0.327518	0.588434	0.45829	0.299192	0.366129	0.527872	0.0673365	0.422816	0.0659702	0.285083	0.202817	0.524429	0.755503	0.680213
[truncated: 49 more columns]

## Sheet: Sup. Fig 4
Sup. Figure 4
mRNA_NormInt_Cell01	mRNA_NormInt_Cell02	mRNA_NormInt_Cell04	mRNA_NormInt_Cell06	mRNA_NormInt_Cell08	mRNA_NormInt_Cell10	mRNA_NormInt_Cell12	mRNA_NormInt_Cell14	mRNA_NormInt_Cell15	mRNA_NormInt_Cell16	mRNA_NormInt_Cell17	mRNA_NormInt_Cell18	mRNA_NormInt_Cell20	Ser5ph-mRNA_dis_Cell01	Ser5ph-mRNA_dis_Cell02	Ser5ph-mRNA_dis_Cell04	Ser5ph-mRNA_dis_Cell06	Ser5ph-mRNA_dis_Cell08	Ser5ph-mRNA_dis_Cell10	Ser5ph-mRNA_dis_Cell12	Ser5ph-mRNA_dis_Cell14	Ser5ph-mRNA_dis_Cell15	Ser5ph-mRNA_dis_Cell16	Ser5ph-mRNA_dis_Cell17	Ser5ph-mRNA_dis_Cell18	Ser5ph-mRNA_dis_Cell20	CTD-mRNA_dis_Cell01	CTD-mRNA_dis_Cell02	CTD-mRNA_dis_Cell04	CTD-mRNA_dis_Cell06	CTD-mRNA_dis_Cell08	CTD-mRNA_dis_Cell10	CTD-mRNA_dis_Cell12	CTD-mRNA_dis_Cell14	CTD-mRNA_dis_Cell15	CTD-mRNA_dis_Cell16	CTD-mRNA_dis_Cell17	CTD-mRNA_dis_Cell18	CTD-mRNA_dis_Cell20	Ser5ph-CTD_dis_Cell01	Ser5ph-CTD_dis_Cell02	Ser5ph-CTD_dis_Cell04	Ser5ph-CTD_dis_Cell06	Ser5ph-CTD_dis_Cell08	Ser5ph-CTD_dis_Cell10	Ser5ph-CTD_dis_Cell12	Ser5ph-CTD_dis_Cell14	Ser5ph-CTD_dis_Cell15	Ser5ph-CTD_dis_Cell16	Ser5ph-CTD_dis_Cell17
0.722528	0.72853	0.771659	0.59863	0.372995	0.806482	0.788626	0.629869	0.816296	0.777952	0.752572	0.782163	0.822417	83.2799	53.9816	155.933	206.182	32.7495	252.894	367.509	110.792	163.333	91.5737	666.92	289.657	79.469	151.865	181.917	127.455	397.066	NaN	295.397	194.058	79.2587	236.198	147.671	525.451	285.4	163.732	99.1789	166.967	54.9726	212.504	NaN	45.2875	287.129	40.9078	74.467	132.157	161.439
0.731338	0.738972	0.772159	0.59776	0.376036	0.807571	0.796517	0.633429	0.817007	0.779473	0.750715	0.789635	0.819142	84.1001	53.4101	157.152	208.656	33.0499	277.124	369.309	109.43	154.601	91.6027	676.057	294.218	80.9562	152.567	197.134	128.022	410.218	NaN	303.914	250.543	56.1607	235.984	163.77	556.294	267.135	210.954	99.4805	158.559	53.8089	213.038	NaN	37.2726	133.526	70.7967	82.8125	133.877	150.78
0.729321	0.746048	0.776127	0.594705	0.386086	0.797632	0.80445	0.639736	0.815215	0.778694	0.755236	0.795941	0.818068	83.367	53.5772	168.55	216.671	13.131	265.679	374.573	106.892	147.868	90.8618	671.525	298.288	76.08	163.473	197.125	129.763	382.052	NaN	311.136	178.558	51.2556	232.952	147.898	508.79	267.329	230.738	115.61	158.259	58.8276	176.727	NaN	59.2654	295.184	118.114	85.0947	126.217	214.066
0.732094	0.752037	0.777299	0.592299	0.394138	0.800096	0.815403	0.642303	0.8055	0.773042	0.761085	0.797335	0.814407	83.4148	52.6894	178.811	226.751	31.7854	255.959	386.119	82.8486	144.482	74.1669	672.187	307.635	63.982	181.088	196.351	143.371	421.28	NaN	310.882	158.337	66.9169	228.775	148.252	538.485	256.388	222.407	133.744	158.255	43.0509	201.621	NaN	64.6666	328.211	123.106	84.8452	127.258	160.778
0.723621	0.760587	0.781408	0.592826	0.402836	0.798566	0.82274	0.642096	0.797999	0.770605	0.759465	0.796146	0.81454	83.2756	53.6124	180.107	226.326	31.1388	274.179	377.012	83.7682	145.535	79.8	680.361	312.713	59.5823	181.505	195.797	168.556	384.321	NaN	311.068	291.131	39.7523	203.521	110.501	558.357	282.269	190.023	134.2	157.871	11.5516	169.571	NaN	69.3059	90.6032	114.829	58.7637	123.899	141.941
0.718721	0.769463	0.783404	0.594242	0.411279	0.792962	0.82874	0.643792	0.784441	0.769042	0.755705	0.796513	0.809372	83.3365	60.7962	193.398	237.01	31.367	275.702	386.523	82.9096	155.206	80.0148	678.386	285.015	59.2858	181.655	185.852	185.666	336.267	NaN	303.598	272.05	13.5046	184.609	95.773	550.356	244.925	203.253	134.429	151.973	19.0074	115.574	NaN	70.6773	119.446	81.2296	38.5788	114.469	150.627
0.710685	0.777765	0.790035	0.59617	0.414668	0.792282	0.831391	0.645777	0.780759	0.764747	0.758923	0.797156	0.806696	93.7213	56.249	194.838	236.387	31.4708	290.745	386.548	73.1615	182.384	80.4218	676.625	287.701	59.1634	181.073	176.942	186.383	350.592	NaN	304.463	293.143	10.0482	196.671	94.109	570.325	277.087	208.718	124.806	151.869	14.2388	129.916	NaN	60.1616	97.5823	81.2151	44.9362	114.848	113.017
0.698124	0.782873	0.791384	0.59555	0.418277	0.787356	0.822805	0.6434	0.780186	0.762008	0.759506	0.79915	0.806006	94.2136	45.2565	210.769	213.026	31.1774	313.567	393.056	61.1364	175.377	80.4535	688.726	287.689	65.9094	188.106	153.099	194.855	331.104	NaN	299.334	315.058	21.004	180.917	95.2836	577.216	299.165	179.677	139.167	145.844	17.0033	133.979	NaN	39.2754	78.9815	82.0359	36.9538	116.14	116.573
0.695269	0.791478	0.792898	0.594856	0.421236	0.784135	0.821405	0.64358	0.781224	0.759344	0.763815	0.801038	0.805758	88.5605	18.8493	211.97	202.542	30.5051	312.881	375.472	39.8467	183.395	89.906	687.995	288.414	60.5746	188.455	141.746	178.415	300.751	NaN	299.696	302.889	63.7755	171.505	94.0138	586.28	307.918	218.638	131.707	138.402	33.7582	123.336	NaN	13.5781	78.9581	100.7	38.9909	135.43	106.457
0.694557	0.79597	0.793495	0.597143	0.425945	0.780617	0.822528	0.643998	0.779027	0.762756	0.765328	0.80244	0.804052	79.7043	21.1217	220.529	198.58	31.5326	310.36	364.851	39.5335	178.408	106.6	689.021	302.489	48.3152	178.457	137.881	204.504	298.074	NaN	296.072	315.407	63.7627	169.537	95.3111	605.722	307.25	195.58	118.948	129.121	17.2086	123.622	NaN	18.1905	70.4375	100.371	44.5666	139.786	93.0094
0.699329	0.80131	0.794037	0.597497	0.421208	0.776767	0.820977	0.642031	0.776415	0.763407	0.76835	0.80234	0.79911	79.0496	2.9825	213.604	155.057	31.7931	312.445	364.56	45.3109	170.798	107.33	678.877	317.469	47.3665	178.393	127.156	176.253	261.576	223.519	302.474	314.73	24.2127	164.409	53.1866	607.398	326.567	NaN	118.969	125.401	50.3756	110.665	192.477	11.0725	71.235	58.9903	44.3796	114.507	78.7724
0.702348	0.804897	0.7952	0.601678	0.422335	0.776185	0.81761	0.639582	0.765949	0.762982	0.772425	0.800946	0.7958	51.8526	6.79534	214.96	135.344	32.7665	289.678	383.153	45.4934	161.003	115.861	667.219	333.039	46.3519	160.229	110.211	176.153	219.33	224.569	308.035	307.193	23.606	154.195	52.4659	608.03	348.376	NaN	113.517	112.036	45.698	85.3963	192.458	18.8451	106.847	59.2493	46.4616	124.736	69.6402
0.708046	0.807401	0.795696	0.60265	0.418618	0.777231	0.817218	0.634059	0.765615	0.763681	0.772524	0.800837	0.790539	51.0949	7.30867	215.635	127.549	55.9465	290.952	383.308	45.4236	158.546	116.27	668.629	348.64	62.7597	146.826	105.705	197.925	210.138	224.422	308.066	274.438	16.2235	153.297	45.7552	607.462	364.614	NaN	99.1605	108.473	21.2992	84.7453	169.975	17.5481	125.37	58.9667	54.5969	109.153	70.5237
0.713913	0.809749	0.794547	0.607823	0.416798	0.78018	0.816097	0.630275	0.765774	0.765061	0.770216	0.799239	0.788162	53.6908	17.7838	212.367	127.995	58.7919	280.18	363.337	44.344	158.282	125.326	686.896	359.344	49.5715	159.248	105.313	204.123	205.47	223.25	304.482	231.522	16.7429	152.015	45.7373	593.93	358.074	NaN	119.467	122.879	13.748	81.493	164.872	24.6127	140.332	59.0308	56.2391	118.011	102.648
0.717016	0.812423	0.794864	0.614255	0.42176	0.782408	0.81746	0.627278	0.76644	0.768093	0.773923	0.800557	0.787141	53.362	17.5441	218.115	130.397	70.1147	274.703	375.607	50.3037	164.81	124.975	681.865	370.81	57.2926	159.633	125.569	211.013	181.259	186.356	296.193	226.39	16.5723	121.355	50.8682	574.929	371.06	NaN	119.942	142.83	14.7809	53.9917	116.955	25.3691	153.772	63.1953	78.7846	106.756	129.588
0.720051	0.817102	0.794885	0.626509	0.426442	0.781797	0.819299	0.627382	0.755511	0.766504	0.770772	0.800411	0.782743	60.5493	15.0727	222.18	131.739	70.3321	277.322	376.934	66.3704	150.634	108.82	671.187	366.228	58.6314	164.101	126.947	205.43	236.881	223.026	286.798	245.864	17.2833	115.877	50.5388	542.964	368.326	NaN	110.113	128.795	22.0181	107.656	156.362	10.1292	136.144	81.9517	63.2923	92.3819	153.961
0.723728	0.819941	0.795986	0.636794	0.420996	0.78153	0.820925	0.628935	0.755464	0.767255	0.767712	0.800399	0.776969	60.519	21.3982	219.266	129.464	77.9049	270.525	376.798	59.6276	144.172	108.801	648.917	369.449	64.1538	146.714	135.849	188.196	195.481	233.819	293.066	226.042	22.9671	114.455	54.1173	587.886	370.818	242.419	88.6146	128.908	33.3145	66.6553	157.762	30.8894	156.601	82.5371	57.2965	65.8	73.7732
0.728905	0.822557	0.800285	0.647695	0.42004	0.782471	0.824481	0.627831	0.754641	0.771113	0.760709	0.796496	0.771092	48.7588	32.338	226.682	128.174	70.8628	258.089	361.987	51.1869	141.667	109.112	643.33	369.87	82.406	146.701	126.959	198.901	178.045	230.844	292.681	132.596	30.3446	134.136	52.1732	588.223	347.115	252.576	100.275	112.703	28.5338	49.9337	169.549	41.3255	235.445	76.4323	47.961	57.1335	74.1881
0.73635	0.824676	0.798632	0.655907	0.424	0.782908	0.822857	0.627603	0.758244	0.77224	0.751261	0.793498	0.765975	48.5503	60.8736	224.302	136.491	72.4106	263.018	361.407	57.4232	129.012	108.87	650.552	372.348	78.151	147.098	118.869	203.059	185.65	195.643	293.276	144.136	57.7485	125.151	51.3275	594.001	369.592	252.952	100.685	94.7697	33.1424	49.3969	127.979	41.4581	217.983	85.3579	33.284	60.9287	68.2583
0.744852	0.826109	0.800643	0.660007	0.423345	0.781767	0.820524	0.627753	0.75804	0.774332	0.742946	0.792175	0.762912	41.3987	61.4828	222.573	122.257	104.199	253.423	329.994	51.1316	113.994	108.995	618.965	370.209	57.0079	147.224	118.13	205.18	186.028	196.236	264.109	132.069	68.5669	125.015	61.2741	570.34	373.165	243.973	116.674	94.5147	21.5568	65.2784	96.2759	13.2885	202.748	81.6369	31.2473	48.0916	48.7233
0.751212	0.825748	0.80266	0.662582	0.429085	0.78104	0.824445	0.625265	0.757841	0.772375	0.741163	0.791032	0.755486	40.8433	41.4235	215.654	122.443	109.492	252.249	338.266	51.9732	114.237	109.415	625.88	370.938	45.9595	145.797	118.883	203.438	186.981	203.286	263.217	140.402	68.1002	121.344	61.9743	569.239	349.061	248.525	115.497	96.0018	12.6273	66.0838	95.1629	14.3518	201.751	81.7798	22.949	47.7559	56.7046
0.757086	0.82443	0.804964	0.658479	0.431857	0.783906	0.826626	0.622756	0.756399	0.768484	0.739364	0.789677	0.751903	39.1052	41.3327	216.477	104.197	100.287	217.775	329.331	51.8745	110.602	115.183	630.014	359.769	29.6654	148.877	125.475	192.604	167.27	191.08	253.993	211.779	87.1721	94.3045	72.1564	532.044	352.373	251.678	115.186	96.1156	23.9979	65.645	92.5956	54.4473	120.627	108.494	29.0491	50.5589	100.543
0.761956	0.820319	0.803253	0.655907	0.435927	0.783175	0.829132	0.621151	0.758261	0.769865	0.739802	0.791759	0.74834	38.385	69.978	220.759	103.884	110.935	231.633	328.364	64.4929	109.955	113.933	625.651	346.575	80.0878	148.57	125.277	186.021	151.002	202.387	263.227	178.369	81.4233	94.3182	82.2829	515.16	282.116	NaN	115.361	108.296	36.6313	47.177	92.6184	54.4129	155.265	76.9878	20.7315	53.7723	118.124
0.770123	0.816789	0.802244	0.655881	0.440758	0.78813	0.831973	0.619186	0.759876	0.771269	0.739154	0.794027	0.745389	36.9097	52.5168	220.889	86.1468	137.249	234.892	343.2	69.1747	97.8773	104.349	640.851	345.66	75.0243	147.852	135.345	193.077	150.1	190.09	272.227	216.716	77.6086	93.7702	97.2308	524.72	322.496	NaN	115.482	96.0065	33.3402	64.5741	56.4021	58.5802	129.092	76.3886	11.3367	40.1356	120.847
0.774089	0.813817	0.803973	0.655493	0.447963	0.789158	0.833986	0.619095	0.750787	0.770398	0.739319	0.792417	0.741758	47.1521	72.5255	221.569	51.787	137.934	227.14	352.615	69.635	100.918	115.011	638.997	344.212	48.0699	147.577	146.473	181.105	104.183	240.492	264.689	232.246	77.4662	87.2334	96.7341	526.19	322.143	NaN	103.772	104.447	44.4712	52.9738	107.203	63.2989	124.846	76.3878	40.9217	40.3802	118.802
0.774266	0.810264	0.805956	0.657544	0.453419	0.787857	0.837718	0.617525	0.741057	0.769446	0.739968	0.789321	0.737364	37.8576	97.8674	221.37	49.5393	139.381	242.018	357.981	76.0298	93.3383	103.775	641.387	349.339	60.7771	139.879	146.175	187.535	109.186	241.23	283.229	271.721	112.762	85.4337	114.08	512.725	334.352	257.14	104.786	107.326	41.8603	62.1062	106.532	92.1014	89.6738	130.212	31.3478	31.7093	131.286
0.768874	0.812705	0.808778	0.660288	0.460559	0.790664	0.839467	0.618623	0.730883	0.773721	0.747138	0.782257	0.737644	37.8752	114.792	218.417	41.1832	140.944	226.828	341.813	76.4927	93.2886	112.073	607.211	339.174	84.8539	139.111	136.716	173.715	97.0667	191.559	288.691	245.668	98.1364	73.0071	115.74	510.292	296.874	228.637	104.555	119.874	51.5426	57.8855	53.8969	120.117	99.8722	108.838	44.2943	32.6113	99.4412
0.761624	0.813293	0.811669	0.66199	0.455774	0.788276	0.840809	0.618366	0.718827	0.775348	0.748767	0.774322	0.73528	55.8927	143.287	222.564	33.2564	140.028	237.817	334.138	77.0865	80.7405	122.317	576.65	330.059	80.1314	137.606	146.265	173.649	97.4477	190.271	288.066	265.675	114.446	70.6681	124.315	491.574	332.39	NaN	90.1445	123.744	52.8119	67.5976	53.0998	87.9505	68.909	113.376	37.7915	4.18244	87.0668
0.754035	0.811329	0.81454	0.665672	0.451793	0.78857	0.846634	0.617434	0.720632	0.776826	0.749804	0.765957	0.733091	56.0607	144.678	223.596	67.5075	157.601	223.266	354.823	89.9357	72.4301	123.339	589.312	310.66	127.868	136.39	147.594	168.027	100.938	259.021	286.831	287.08	130.324	68.8786	125.946	485.972	211.221	NaN	99.6261	123.991	60.3138	48.475	103.967	124.487	71.8977	124.064	25.6513	4.54694	113.057
0.747982	0.808656	0.818528	0.669648	0.447963	0.785699	0.843808	0.615295	0.713018	0.774119	0.747022	0.757115	0.732904	54.6455	139.1	218.067	66.2752	172.529	222.143	358.925	89.5363	81.2856	111.575	571.781	318.395	113.765	135.414	148.446	167.514	108.384	232.549	288.415	287.222	152.292	64.3489	152.79	467.315	219.044	181.161	99.1791	138.214	53.329	58.0321	62.7328	102.077	73.9939	146.816	50.3302	41.7282	118.879
0.746555	0.807408	0.822854	0.671178	0.446373	0.785365	0.845274	0.615042	0.705976	0.779222	0.745322	0.743236	0.731687	42.4565	153.897	228.964	65.2769	158.088	229.681	359.67	88.074	84.4184	112.482	580.581	302.977	62.3711	134.284	149.181	171.169	114.271	261.402	306.841	282.394	139.379	62.561	153.353	476.299	220.014	189.337	101.009	148.594	59.7922	55.8162	113.207	101.974	82.7677	147.3	47.3246	41.3305	118.626
0.748225	0.807463	0.83023	0.674124	0.447066	0.783756	0.847074	0.616805	0.705141	0.785473	0.742917	0.737027	0.730082	35.2756	154.029	225.594	58.8432	158.279	250.968	359.879	50.9074	88.9226	114.196	583.984	310.734	33.9199	135.44	149.055	165.627	110.35	238.281	304.028	300.952	146.386	12.7807	153.781	471.443	214.623	189.35	112.542	148.743	61.2913	56.4689	97.2436	67.3697	69.9814	146.478	86.2088	39.9715	114.719
0.747632	0.810878	0.835275	0.680665	0.450504	0.777406	0.847748	0.622859	0.706695	0.788768	0.738491	0.729206	0.724067	34.5574	156.549	231.619	59.0099	190.692	241.404	360.209	51.4974	47.8759	128.001	585.18	287.433	74.5263	142.999	147.891	146.064	120.028	239.109	297.406	289.932	154.104	51.8668	167.261	434.325	210.725	182.028	123.083	138.658	86.4196	61.8217	67.5766	67.8773	79.787	136.197	93.563	41.5041	150.874
0.742213	0.814906	0.840951	0.6814	0.454502	0.772638	0.852692	0.625529	0.707743	0.791672	0.732166	0.725115	0.713967	43.9543	156.179	246.11	43.6226	192.137	236.973	360.647	52.0946	40.1162	119.46	578.55	289.763	75.7458	143.259	155.645	160.512	111.947	239.386	260.289	291.423	154.319	32.5584	180.826	473.189	182.013	NaN	101.414	128.414	87.1211	72.3667	66.816	42.7638	78.6102	136.103	56.7416	61.9755	106.906
0.743093	0.819366	0.850265	0.681497	0.453447	0.766421	0.863614	0.628119	0.705021	0.795866	0.717875	0.723646	0.705169	44.6649	152.858	236.545	49.2845	211.994	244.039	340.516	63.8694	12.1476	146.015	587.004	268.554	75.7081	143.014	175.286	158.992	137.372	241.598	233.33	291.415	140.799	48.1671	188.587	472.56	180.224	201.146	99.9298	130.917	77.6793	89.4867	60.1418	89.2966	54.9645	116.084	51.0098	51.6624	116.722
0.738656	0.826874	0.858161	0.680868	0.461738	0.764764	0.876404	0.633999	0.703737	0.798039	0.716008	0.712399	0.696799	45.2131	169.9	236.929	60.4703	206.728	244.668	326.099	78.3004	33.5308	149.491	595.003	256.645	87.997	144.647	174.42	156.21	135.052	238.518	241.624	333.949	132.05	36.6088	192.327	471.933	105.472	202.939	100.986	140.312	84.6171	80.0673	60.5201	79.3294	7.85023	114.696	50.7107	56.2603	132.917
0.741351	0.834856	0.861402	0.681348	0.477557	0.763368	0.887647	0.640153	0.69046	0.801191	0.71379	0.696558	0.681112	45.0505	170.286	244.668	59.222	195.803	210.98	325.769	78.2317	36.4196	155.13	595.137	272.923	116.862	149.236	174.793	163.351	133.605	227.825	240.813	343.794	130.608	32.3479	189.332	472.583	176.649	197.115	107.181	139.947	84.5579	79.7746	60.7436	37.5875	19.6386	114.262	50.9212	39.4302	134.892
0.742577	0.844826	0.863314	0.684358	0.491287	0.76237	0.886832	0.645726	0.688101	0.80438	0.709783	0.68658	0.668664	44.8009	165.51	237.192	60.1747	200.91	218.37	325.143	78.3221	30.7852	141.63	583.41	283.983	94.316	133.852	177.918	166.714	129.577	230.603	249.716	356.943	136.819	52.2977	152.718	490.618	166.566	202.629	91.9927	126.524	74.9528	79.7547	60.8005	34.6497	33.0587	107.444	64.4551	11.1601	97.074
0.7433	0.855064	0.867287	0.687812	0.506939	0.760507	0.885953	0.657839	0.690307	0.806089	0.708614	0.684499	0.661305	44.5622	180.863	232.275	59.4786	199.614	208.913	341.674	67.9557	31.9199	133.766	585.085	269.887	80.1842	133.462	178.874	161.973	134.474	256.256	250.28	347.656	129.492	51.1756	175.221	500.096	167.381	150.704	92.2374	121.703	73.6665	89.7673	82.0879	42.7566	8.61125	120.126	63.4415	41.6826	93.6002
0.748956	0.863166	0.8696	0.692971	0.517195	0.763972	0.881438	0.659997	0.689289	0.809828	0.705096	0.681241	0.653256	45.0502	180.901	229.292	60.1302	196.66	206.336	342.691	67.5431	32.103	133.552	623.867	274.017	75.9981	133.044	178.179	177.567	137.026	255.97	252.166	353.159	130.057	32.7912	175.192	503.201	156.361	136.174	91.6763	121.421	57.9918	96.0958	93.7902	47.8012	12.7388	120.086	56.9552	41.925	130.72
0.760045	0.870602	0.868114	0.698167	0.525722	0.764795	0.879992	0.660835	0.688007	0.809174	0.703842	0.680854	0.648097	47.5396	171.233	231.617	73.9858	203.233	192.351	356.225	65.1039	28.1061	103.423	622.185	269.075	85.2007	131.638	171.448	159.86	147.856	257.168	261.129	334.149	120.672	40.7023	177.071	520.361	155.269	130.804	87.1676	121.134	77.6861	92.6969	103.368	81.8576	27.8024	98.3093	56.2495	73.7809	112.813
0.771281	0.875362	0.86843	0.69849	0.529251	0.759691	0.877772	0.657835	0.690093	0.812867	0.700093	0.677861	0.644163	62.9561	177.634	229.711	73.9801	203.321	177.231	360.156	65.4405	34.1986	100.612	599.303	254.02	94.3859	131.378	179.713	160.157	134.058	257.847	252.008	338.325	138.124	13.188	161.652	502.143	162.9	134.643	72.7336	132.632	77.3532	77.3198	104.779	80.6233	25.9169	119.916	46.6572	63.7323	100.803
0.774454	0.880614	0.868323	0.705852	0.536394	0.75956	0.880005	0.653327	0.688765	0.814744	0.697268	0.675016	0.644862	47.4706	178.399	226.433	91.9647	203.599	182.975	360.051	65.7884	29.9252	110.145	590.378	255.811	97.715	112.388	190.266	160.64	155.151	258.885	261.548	319.529	137.897	9.74782	187.204	492.676	125.618	148.721	75.0491	124.629	70.0108	81.6411	105.674	93.0439	42.8306	120.277	29.0102	77.3868	101.235
0.78445	0.882121	0.871545	0.707653	0.540517	0.759577	0.86796	0.647915	0.690646	0.820137	0.691884	0.677641	0.641345	58.9336	178.453	226.589	102.158	204.353	250.639	352.22	66.26	43.0911	118.895	616.27	247.123	98.603	141.707	190.135	149.297	205.472	272.174	276.251	291.153	129.782	34.2161	206.47	481.92	137.076	147.823	87.888	124.618	82.6642	127.78	131.708	39.309	70.2349	102.099	41.0881	90.9201	155.042
0.78376	0.882683	0.874777	0.710572	0.545589	0.76061	0.863844	0.641552	0.693458	0.819981	0.687173	0.678415	0.63676	57.7662	174.545	224.102	125.492	197.377	301.264	348.21	66.9225	43.8219	138.689	608.718	248.511	119.487	172.191	201.624	155.758	277.735	255.903	258.601	317.521	128.311	34.9541	231.409	473.291	166.082	143.467	122.31	131.501	70.7164	164.832	104.27	76.7039	35.7743	102.022	43.2098	98.0157	155.199
0.784913	0.881028	0.876167	0.708365	0.552555	0.757063	0.851522	0.635247	0.691786	0.819765	0.682931	0.687639	0.627275	59.5924	174.146	215.239	151.803	208.236	263.645	335.966	66.6608	114.255	124.001	543.638	252.641	95.2565	168.507	201.158	154.816	327.859	268.098	275.473	313.306	127.241	38.3674	214.896	459.414	155.405	134.697	112.622	131.328	61.3782	188.448	104.531	24.2952	23.1196	101.982	124.395	93.4016	94.4434
0.784804	0.879503	0.876769	0.710209	0.558884	0.755773	0.841104	0.628552	0.687693	0.82033	0.687364	0.694921	0.622633	70.8241	177.377	200.338	156.65	198.086	305.407	337.159	65.5673	121.549	112.41	585.693	243.652	103.368	169.233	190.006	147.14	362.266	269.407	260.321	307.604	143.148	33.9061	229.202	459.599	154.598	118.636	99.8677	124.945	54.7091	216.295	131.06	61.3594	32.3544	111.965	123.245	116.911	157.801
0.78009	0.87824	0.876304	0.713651	0.570656	0.745099	0.85053	0.62576	0.692327	0.818583	0.690389	0.699677	0.616522	85.3549	185.446	217.766	153.342	209.274	301.586	340.902	75.5747	97.8998	102.602	519.501	246.424	80.3332	167.107	200.324	164.16	403.444	281.54	282.339	288.968	141.643	44.7971	230.312	468.459	137.117	125.44	81.7693	125.109	55.7724	257.676	132.466	50.5403	56.5831	92.0682	89.3631	128.086	72.4942
0.772064	0.87577	0.87753	0.714856	0.57779	0.731867	0.853315	0.626434	0.690898	0.814929	0.695598	0.710555	0.608623	70.8664	185.436	226.428	152.633	210.229	305.835	322.389	75.0489	56.8701	92.3695	578.556	241.035	80.4588	204.236	200.756	173.769	401.1	283.039	277.067	286.96	134.551	44.1797	231.067	481.433	123.853	124.333	133.861	125.447	52.6599	254.629	132.521	36.8775	36.4104	92.0138	51.6696	140.208	128.084
0.75076	0.871949	0.879238	0.720287	0.576649	0.712058	0.850471	0.628479	0.694868	0.8137	0.699216	0.717675	0.599163	71.5701	173.854	218.848	151.88	225.514	310.213	325.826	75.7761	57.4311	89.1688	581.938	268.967	62.1345	179.225	195.798	154.287	414.129	342.042	261.044	290.086	161.492	38.2687	229.26	478.467	122.138	88.9271	110.194	118.23	64.6814	267.182	180.795	61.0821	42.4994	106.212	75.433	140.528	140.742
0.733245	0.867163	0.877424	0.724029	0.577994	0.698286	0.851623	0.62961	0.695938	0.811131	0.701995	0.720465	0.589816	91.628	174.083	218.724	152.222	234.612	301.847	326.489	75.7324	78.4054	93.0523	616.152	245.615	62.1422	201.226	182.512	147.214	415.217	345.673	266.738	273.864	161.446	47.1472	229.904	479.795	122.369	82.8716	109.764	90.4909	75.0766	268.045	180.318	57.1672	60.5731	106.181	100.986	136.852	176.342
0.71597	0.859882	0.874699	0.727065	0.581308	0.683092	0.849719	0.631322	0.697554	0.802221	0.70289	0.721641	0.585087	98.6048	190.542	218.103	161.645	234.145	333.854	316.041	75.7243	53.3689	94.9528	612.996	222.592	51.9232	194.744	183.774	147.518	439.648	306.422	267.157	250.668	161.385	59.2295	230.18	471.71	122.275	74.1195	97.0605	91.2486	79.4415	282.6	131.552	87.025	80.1572	105.909	73.6869	135.23	182.209
0.71359	0.853312	0.871437	0.732135	0.580663	0.676492	0.847268	0.629346	0.69726	0.794541	0.701405	0.71926	0.580186	96.3462	204.167	208.366	153.356	234.656	325.931	315.899	67.1279	55.5119	113.981	657.033	228.54	42.0047	244.794	183.227	146.152	435.913	298.491	269.368	250.704	154.943	47.5669	239.007	469.506	122.235	74.6109	150.771	87.9564	70.3529	286.829	133.852	68.8343	80.2087	96.4578	74.7221	125.028	222.427
0.710664	0.847595	0.866942	0.736623	0.581851	0.658138	0.838635	0.630596	0.701295	0.793201	0.699642	0.719881	0.578868	86.746	204.495	206.664	152.704	229.742	347.345	318.522	66.8086	42.2161	134.26	610.341	234.858	28.7779	220.697	183.362	143.591	423.659	214.849	302.949	249.518	154.291	42.3277	239.709	453.513	116.719	74.8917	135.035	88.2406	71.0447	273.987	84.6311	48.876	75.1977	96.2481	45.8266	106.207	187.139
0.714228	0.841028	0.862603	0.741887	0.580604	0.646239	0.827468	0.632577	0.704019	0.791294	0.695469	0.720625	0.574982	85.1083	204.52	195.423	169.423	228.992	350.163	325.418	66.3695	50.804	126.496	610.542	233.882	27.7726	223.824	183.738	124.601	440.48	224.761	320.858	242.289	154.091	63.5927	239.122	456.456	118.678	79.1856	139.037	88.6844	75.5384	272.721	100.731	29.723	87.3107	96.183	33.3728	114.793	177.904
0.720318	0.835772	0.860329	0.744174	0.581498	0.638834	0.812751	0.636171	0.712447	0.792195	0.694948	0.719918	0.570203	77.2842	191.167	205.455	168.898	236.689	348.929	314.762	66.5544	50.7132	125.092	629.241	232.987	35.0167	223.251	182.224	128.147	437.928	227.884	333.414	243.459	133.758	55.4492	245.906	450.985	119.353	71.1069	148.414	105.86	85.1393	273.166	100.665	22.89	75.8848	79.0202	48.2267	123.88	209.686
0.729885	0.827791	0.855484	0.743328	0.589308	0.630931	0.798865	0.63787	0.717546	0.79711	0.686991	0.717797	0.566869	64.5841	204.526	205.028	181.004	236.256	336.956	310.955	58.6706	51.7748	116.081	583.561	201.306	36.1236	224.84	180.837	127.78	422.247	213.425	334.033	217.417	143.353	56.9196	245.256	462.032	121.069	71.3777	160.967	103.745	85.195	242.746	83.7217	17.2558	94.5651	95.8992	35.6177	129.93	145.076
0.740319	0.822016	0.856034	0.741921	0.596387	0.627214	0.801708	0.642445	0.721397	0.800041	0.680635	0.716242	0.564115	70.427	186.879	186.299	182.285	227.098	348.969	321.662	78.1288	45.2926	122.192	617.326	201.764	44.8983	200.525	172.89	127.333	394.653	206.356	338.515	219.8	143.608	81.6728	246.589	461.155	146.693	67.9938	135.417	106.273	68.4569	215.065	84.8239	16.3598	106.816	78.5384	44.6828	127.14	186.631
0.743588	0.814762	0.852107	0.734586	0.605079	0.630254	0.789967	0.644231	0.722767	0.806035	0.673841	0.712686	0.558283	79.5894	215.612	185.258	186.527	229.541	189.45	327.521	83.2736	50.7419	103.989	602.769	188.967	42.0461	187.059	171.282	118.041	372.472	209.591	345.547	211.785	122.483	84.579	244.48	461.486	141.552	66.932	114.189	119.712	73.3227	186.937	75.3262	249.751	117.71	46.3219	46.524	141.338	167.452
0.741875	0.811145	0.852518	0.732269	0.612058	0.633578	0.773277	0.644348	0.728491	0.804513	0.668099	0.707616	0.55375	62.0951	195.433	186.602	182.229	230.751	178.874	326.786	82.4302	41.097	122.536	616.437	189.314	37.8186	177.825	160.211	109.527	386.469	228.884	344.43	210.014	121.602	85.6825	259.543	460.521	141.667	62.9104	117.238	122.888	84.1389	204.951	92.9918	241.181	118.852	46.2762	54.2228	140.758	183.62
0.729303	0.803006	0.851413	0.732813	0.626895	0.639593	0.763146	0.646142	0.733185	0.806445	0.660683	0.703707	0.549992	68.076	183.324	196.353	185.44	225.159	145.87	314.104	61.575	32.6668	104.583	562.132	173.753	38.3463	177.091	170.835	118.292	400.929	245.999	355.363	209.707	122.743	74.0605	243.639	459.981	112.775	52.2061	109.015	118.06	83.9865	215.883	101.216	265.725	106.499	68.8547	47.7525	142.254	124.563
0.718895	0.797948	0.848558	0.732102	0.636634	0.644204	0.761627	0.647152	0.741909	0.813246	0.650952	0.702385	0.544455	70.1541	193.509	187.053	185.15	222.26	281.511	313.226	62.0056	47.4688	102.721	539.282	156.519	44.9542	203.32	180.91	131.467	388.015	225.704	356.189	204.677	122.425	68.0281	244.966	446.63	144.225	38.6	135.825	117.943	61.2347	204.712	88.8404	74.8241	114.856	68.6623	26.5086	150.422	114.645
0.713472	0.793333	0.8468	0.734199	0.649496	0.651326	0.758331	0.652792	0.742316	0.818799	0.649165	0.703847	0.542263	71.2832	173.418	177.728	160.5	222.476	151.712	318.836	90.4129	40.6908	76.9265	557.419	139.274	41.6993	203.655	171.644	121.879	351.923	225.49	357.066	224.968	123.364	82.8689	236.62	453.033	137.628	38.3674	135.221	123.817	60.5663	193.645	89.4454	243.631	97.5492	54.0096	45.7623	173.261	128.453
0.706621	0.787666	0.843391	0.733015	0.662065	0.649716	0.747808	0.656609	0.743959	0.820529	0.648841	0.702341	0.539343	71.751	156.655	173.084	160.89	222.316	307.282	308.948	89.6179	58.6222	89.2288	554.688	139.912	46.6275	166.558	171.69	121.484	367.695	232.2	348.688	220.863	122.332	83.8788	225.96	452.543	138.479	36.9918	97.5334	138.286	61.0594	209.395	90.5565	41.6693	94.0745	53.8426	27.9475	137.601	122.8
0.69196	0.78153	0.839502	0.727573	0.669884	0.650473	0.745473	0.661915	0.743245	0.820526	0.646116	0.699427	0.53548	70.8885	176.113	172.588	193.221	226.069	310.893	315.436	102.181	66.6242	91.5777	559.344	145.886	61.5951	174.106	158.83	122.621	367.816	229.993	374.55	240.856	179.108	83.6326	241.599	461.855	160.821	36.2163	104.431	153.243	60.1271	176.527	78.4681	64.3271	79.8062	80.1727	23.8367	151.88	124.253
0.679638	0.772986	0.836228	0.7196	0.67317	0.650717	0.742745	0.662411	0.749532	0.825952	0.647563	0.698166	0.533317	64.329	175.661	170.415	193.358	226.233	344.36	309.207	101.949	66.2557	101.701	559.165	133.359	58.9576	154.702	158.129	111.862	376.379	230.758	375.131	220.328	178.728	69.9092	200.935	461.609	170.088	27.8434	94.8956	153.467	70.447	186.542	76.7288	31.8345	91.7481	79.9957	4.28101	99.36	124.274
0.664302	0.765894	0.83703	0.712437	0.68709	0.649388	0.740506	0.6597	0.748585	0.827487	0.651308	0.699437	0.531635	64.1197	157.092	158.259	193.283	228.067	330.662	304.152	103.026	73.5427	105.233	554.506	133.344	72.1614	139.14	144.899	111.361	363.733	204.473	404.669	221.603	186.98	77.8076	203.011	462.072	158.024	27.6186	80.8752	151.573	59.944	174.01	128.956	74.3678	83.9074	83.9562	5.19773	99.8658	120.469
0.645953	0.759343	0.834401	0.709245	0.695721	0.647424	0.734615	0.658025	0.742982	0.824021	0.656376	0.700561	0.524972	57.3665	172.769	158.451	193.358	221.607	330.875	292.605	88.7778	65.2231	116.15	567.115	133.799	90.7553	139.158	141.129	88.7177	360.253	149.096	395.426	222.556	188.096	69.4479	212.975	468.863	147.772	27.3894	82.0847	161.002	80.2898	169.748	113.71	67.9657	70.6476	101.799	31.1723	103.737	119.681
0.625554	0.753279	0.834809	0.704573	0.700268	0.638379	0.733765	0.656124	0.740975	0.824879	0.666256	0.702035	0.522225	55.6075	155.726	153.154	201.434	222.581	335.737	297.91	98.633	76.9822	126.765	560.485	136.828	94.6752	155.204	151.602	89.8384	339.088	148.034	402.121	227.56	176.218	99.7967	226.821	469.712	137.953	32.4197	106.036	154.825	71.5162	138.515	115.767	82.0773	70.6412	81.036	41.6569	118.244	110.142
0.603943	0.750101	0.833184	0.703097	0.70809	0.635356	0.736267	0.657181	0.732632	0.826485	0.672628	0.701862	0.521283	61.596	171.132	174.244	211.797	222.425	324.858	292.103	99.9217	70.4567	116.163	548.421	160.571	94.452	154.787	140.935	103.76	360.949	144.691	409.115	218.34	177.51	103.862	226.41	478.981	156.429	32.8034	120.118	161.019	73.4695	149.163	117.865	90.5081	77.041	81.015	41.4126	120.954	116.144
0.583675	0.749065	0.829942	0.702518	0.707372	0.627557	0.7337	0.660452	0.726068	0.824964	0.684839	0.701267	0.527049	62.031	169.901	176.224	235.349	222.274	342.756	290.907	100.393	80.8964	116.598	543.895	146.543	84.1926	151.303	140.025	91.2745	350.048	142.895	465.896	219.406	198.319	125.891	213.749	483.611	138.115	16.3036	106.975	160.794	85.1449	114.711	118.993	125.881	80.0644	100.832	50.0519	104.285	102.279
0.565745	0.750808	0.828902	0.705797	0.713568	0.609868	0.72566	0.666003	0.712818	0.829454	0.691381	0.700346	0.53175	73.4609	170.846	175.273	219.504	221.985	336.278	293.619	91.7858	92.794	116.218	539.08	146.873	95.6148	138.494	137.846	91.3681	348.902	165.507	427.94	216.72	190.366	160.424	213.767	476.955	149.576	49.5663	67.3854	143.568	84.1339	130.223	84.2789	96.5176	86.8993	100.413	67.9306	104.676	102.724
0.551107	0.756087	0.83354	0.709544	0.7174	0.596436	0.721004	0.673711	0.700358	0.831423	0.696236	0.697849	0.537312	73.3115	170.563	174.527	234.049	221.362	329.108	287.331	95.4643	96.276	127.579	541.841	148.538	96.2728	126.592	137.261	90.4942	351.903	97.6929	450.509	222.186	208.842	152.045	215.528	498.991	149.792	31.2328	58.5847	143.827	84.2951	117.919	149.91	121.576	75.0894	114.346	55.7987	93.4443	93.0115
0.542877	0.758169	0.836726	0.710063	0.72064	0.582592	0.704949	0.680883	0.68548	0.833043	0.698827	0.696873	0.541562	74.8926	169.356	174.011	234.597	219.568	320.161	275.547	96.7562	108.933	130.932	533.415	147.571	95.2398	115.32	138.582	98.5018	331.157	104.65	431.049	210.465	208.346	171.074	206.744	492.147	138.478	32.2787	41.7136	159.925	76.1139	97.0833	149.023	112.886	77.4522	113.13	62.4279	81.8539	93.0413
0.539634	0.764474	0.837892	0.715862	0.720883	0.569549	0.693066	0.683856	0.683052	0.836076	0.70144	0.686449	0.545945	87.2454	169.15	171.002	235.464	219.505	322.098	283.063	105.745	115.13	143.793	524.514	149.581	97.7149	124.808	136.3	99.9277	344.139	130.172	410.113	204.768	216.376	180.417	177.049	468.394	166.718	18.8546	43.8717	143.229	71.1731	109.086	98.4696	89.3131	88.2397	113.043	69.9554	45.2132	98.4879
0.54344	0.769513	0.837943	0.716191	0.724238	0.568617	0.686866	0.686261	0.682314	0.83965	0.705177	0.686349	0.547832	87.1217	148.512	161.021	231.881	213.594	336.452	276.312	103.788	116.872	166.556	531.444	139.802	98.3032	124.455	116.43	114.992	337.399	149.484	417.846	214.007	217.957	214.253	234.043	483.344	172.028	12.2605	43.6513	135.25	46.1268	107.471	112.909	87.2103	63.3801	114.436	99.2879	70.8817	96.5194
0.547172	0.775412	0.838875	0.713223	0.725424	0.56832	0.681608	0.686816	0.684873	0.841062	0.709223	0.69252	0.552737	76.8219	147.29	163.352	225.481	217.877	318.596	277.938	107.337	118.973	164.638	544.473	138.766	97.5643	132.299	116.134	125.311	339.29	148.129	385.525	219.303	218.105	217.488	194.53	499.242	188.903	13.0884	55.9048	134.809	41.6122	114.194	104.417	67.3545	59.7696	113.163	98.6175	30.6203	96.6217
0.549946	0.778916	0.838434	0.707827	0.734636	0.569948	0.676835	0.687705	0.699553	0.842671	0.713245	0.696652	0.559256	76.5636	147.761	160.863	220.466	211.591	327.363	278.488	146.187	117.055	154.887	570.046	127.033	104.208	124.471	117.046	134.973	320.364	150.971	384.761	215.3	217.763	234.194	189.289	523.325	171.813	19.8181	53.7977	134.836	26.0839	100.006	72.2745	57.687	64.2188	75.1564	117.255	34.8134	95.8846
0.552228	0.782138	0.840208	0.704281	0.742496	0.566754	0.669273	0.691778	0.686584	0.842241	0.716851	0.6993	0.564413	74.9671	148.24	155.279	235.301	210.458	319.823	280.813	138.85	117.62	143.048	540.19	120.063	105.068	118.854	119.32	119.603	335.282	184.318	384.588	222.351	210.703	235.938	168.543	532.18	162.184	36.6999	59.5237	152.745	35.8737	100.471	113.495	65.783	58.4731	74.6043	118.405	27.5567	81.4421
0.553841	0.783084	0.841802	0.701189	0.745493	0.567738	0.667406	0.69326	0.69541	0.845278	0.724182	0.708319	0.569528	64.1337	158.555	154.345	219.39	194.194	322.164	288.58	140.252	133.381	135.422	514.393	120.153	104.021	126.3	138.878	107.292	333.967	137.197	400.233	216.601	211.972	256.685	160.65	546.071	161.717	32.7917	69.0379	146.335	47.7763	114.615	64.8557	78.0786	78.0426	74.4485	123.744	26.7709	85.2987
0.556965	0.783531	0.838203	0.700313	0.743696	0.565845	0.664787	0.691646	0.703936	0.841782	0.734864	0.718338	0.573661	70.0596	183.32	154.319	218.679	174.896	305.886	299.512	179.229	125.429	142.731	512.957	116.706	103.692	117.894	138.576	121.331	319.74	262.397	399	207.949	232.106	247.214	199.018	555.31	189.545	39.3808	59.7727	138.489	33.4795	101.871	114.276	94.2327	113.21	63.2331	122.621	56.6335	100.744
0.55688	0.779435	0.830534	0.700105	0.741954	0.568593	0.661702	0.692025	0.707009	0.839931	0.744182	0.726359	0.576453	109.254	140.02	154.323	211.77	174.123	304.112	303.899	179.647	125.129	139.81	512.796	116.778	104.799	135.232	139.161	122.485	333.264	51.0267	397.416	208.416	251.128	247.306	196.917	546.953	189.855	38.7636	26.6108	104.69	32.2351	126.076	137.35	96.8531	113.572	73.6956	122.907	57.1916	86.0106
0.559003	0.778653	0.826443	0.699018	0.741846	0.571667	0.655825	0.690569	0.707714	0.838841	0.757132	0.739246	0.583564	110.082	140.236	153.896	211.554	158.338	313.05	295.323	180.098	148.558	140.761	509.43	140.417	105.689	134.096	139.102	121.636	347.541	51.3806	396.586	217.117	232.929	247.778	197.686	546.635	171.744	53.4316	24.0146	105.015	32.7749	139.895	119.691	93.3274	94.8475	63.1038	100.721	57.1997	79.1617
0.566443	0.776853	0.823111	0.701509	0.744476	0.576348	0.64146	0.695332	0.696389	0.835747	0.769076	0.743707	0.59093	110.127	134.616	164.387	210.776	130.616	317.296	295.908	180.502	138.322	139.948	540.885	148.151	110.491	134.096	136.871	122.302	331.479	52.6525	408.427	208.669	251.867	249.468	196.863	535.283	153.261	54.0571	24.0294	100.829	43.6323	125.691	84.1936	93.799	98.2878	73.5375	111.564	57.1478	104.863
0.569256	0.774311	0.819375	0.702566	0.74655	0.580201	0.61959	0.696998	0.699404	0.836298	0.787778	0.746918	0.595991	96.1028	134.576	165.613	212.368	129.602	340.59	298.458	181.142	137.639	152.304	533.908	153.89	111.545	123.133	136.712	123.224	349.916	52.3704	414.054	202.923	252.059	248.451	158.508	518.795	153.953	52.5401	27.1003	100.955	43.3251	137.6	82.8894	76.4587	108.231	73.0971	111.336	10.0774	104.901
0.569424	0.768866	0.814381	0.707154	0.74685	0.584954	0.600937	0.700638	0.686052	0.838842	0.795406	0.758548	0.59952	115.262	128.357	164.231	198.586	106.182	340.153	300.775	181.9	126.214	152.379	532.841	153.106	103.071	121.79	141	122.789	349.787	53.2253	451.835	184.504	253.13	254.849	143.618	517.272	188.986	15.5876	15.9313	84.4944	43.3026	151.812	64.7461	112.825	133.897	73.3485	128.951	37.1677	104.76
0.565188	0.765347	0.813481	0.707848	0.742712	0.586165	0.586927	0.703487	0.682036	0.838372	0.80397	0.773973	0.606843	118.115	128.01	163.124	215.762	105.314	335.851	295.846	164.991	119.573	143.223	530.689	152.971	102.119	136.106	155.253	121.741	361.524	332.572	469.198	200.933	254.272	248.826	142.348	515.407	173.976	29.0169	28.432	91.4209	43.3504	145.833	283.068	134.182	104.429	90.3906	129.355	44.392	89.5847
0.551785	0.759404	0.813362	0.707027	0.740998	0.590173	0.572979	0.709116	0.686649	0.837486	0.806322	0.780865	0.612546	97.4336	121.912	163.813	234.346	133.88	336.449	289.706	172.228	121.345	141.425	533.234	152.863	87.5188	87.2955	129.841	121.51	365.815	345.379	490.911	196.056	262.331	250.716	155.793	515.47	172.62	63.9406	35.0157	84.4146	46.3043	133.071	269.86	156.099	104.973	90.8435	129.468	21.1235	86.221
0.536276	0.752692	0.811477	0.708062	0.742556	0.597724	0.570975	0.710739	0.684393	0.837142	0.810293	0.782926	0.615279	90.559	121.244	164.146	222.885	133.054	306.796	267.723	178.41	109.006	122.09	533.714	152.957	77.9894	81.2941	129.239	121.528	365.848	157.179	381.19	195.702	268.928	250.578	158.926	528.938	151.64	49.6677	57.4516	83.9352	47.1758	146.964	96.6543	75.3569	79.3422	90.9604	141.572	50.1747	90.4355
0.522142	0.746862	0.807274	0.706974	0.752333	0.594637	0.565966	0.715731	0.684762	0.835152	0.811702	0.790642	0.618942	96.422	120.611	162.163	248.053	131.867	326.099	273.924	153.781	106.752	109.158	536.88	144.208	64.0899	87.0971	128.987	127.605	365.005	157.832	383.763	200.452	248.968	250.013	128.091	539.653	134.758	50.6466	62.3924	83.6818	49.7724	119.079	97.1388	58.1179	79.3818	95.9558	143.27	40.6417	98.3295
0.511259	0.738774	0.807386	0.706545	0.760191	0.594398	0.5531	0.717908	0.686303	0.832309	0.817678	0.791604	0.620607	95.0755	120.202	162.997	257.718	131.61	327.745	277.558	153.955	102.074	108.879	526.292	132.688	86.6278	96.3044	128.291	128.815	361.407	158.101	295.871	200.284	268.616	246.021	131.63	558.549	119.402	34.0258	41.6341	83.4443	49.5991	117.587	96.6558	33.8734	79.8129	114.705	144.008	33.7302	100.178
0.500859	0.733404	0.808745	0.708648	0.772609	0.598253	0.538929	0.721404	0.688818	0.817474	0.823112	0.794407	0.618392	79.5295	119.791	164.926	257.244	118.256	317.766	285.139	153.971	103.254	118.735	502.256	131.906	98.5325	102.966	127.829	145.572	337.217	144.733	249.704	195.503	268.655	243.78	148.636	532.015	116.357	5.85482	23.8537	83.5816	54.6384	90.6167	81.2524	69.1643	92.4718	114.736	140.952	46.3652	94.3585
0.503541	0.728271	0.807885	0.704626	0.777887	0.597821	0.523685	0.725274	0.694816	0.81049	0.826136	0.797099	0.615934	107.051	136.615	182.276	255.828	96.0249	311.8	283.84	153.759	107.524	124.914	495.57	132.707	98.7689	91.8278	127.628	145.63	333.543	145.5	265.384	207.604	248.76	217.168	124.509	515.667	132.572	30.5003	56.1824	100.663	59.7113	90.5964	90.6999	48.9194	76.504	95.1298	112.924	46.954	87.9304
0.496752	0.724201	0.803275	0.702902	0.779362	0.594192	0.520806	0.730802	0.694678	0.802876	0.830612	0.799963	0.6148	105.117	120.257	174.534	255.611	95.6856	275.292	283.642	153.99	115.034	122.363	498.149	111.376	117.187	73.8377	128.033	138.874	333.114	146.476	245.091	220.203	248.688	212.313	147.873	509.599	111.764	41.5124	78.1466	84.1821	60.3123	90.2504	92.2183	43.9549	70.4112	94.8268	97.3109	31.234	77.395
0.486928	0.720662	0.804229	0.701698	0.781255	0.59742	0.506545	0.733645	0.716893	0.800575	0.834923	0.803965	0.616564	90.1653	137.81	171.625	221.132	104.624	283.334	298.097	153.856	117.98	122.652	504.027	98.7144	97.0407	73.2029	127.759	151.295	275.093	136.543	274.405	219.797	248.304	187.815	146.9	510.07	110.339	58.4962	68.2182	101.317	53.5224	63.987	83.2524	48.9637	90.8083	94.5555	70.356	34.5345	69.5604
0.471005	0.722202	0.803713	0.702812	0.782836	0.603192	0.510885	0.738116	0.721799	0.800842	0.83645	0.798509	0.61882	90.6057	164.748	165.037	212.558	82.618	317.93	296.143	153.379	118.502	119.255	505.45	89.9909	95.2946	55.1449	127.194	150.896	258.697	123.108	261.767	215.893	247.59	207.356	149.833	517.923	93.0312	57.7123	88.8691	109.935	32.6069	75.8124	45.326	71.0717	91.0528	94.3229	91.1438	30.662	91.8053
0.455134	0.72422	0.801689	0.703757	0.783578	0.607101	0.511316	0.740252	0.726952	0.80427	0.836009	0.797658	0.622685	104.855	121.089	162.693	212.741	83.0991	310.984	308.75	135.489	112.75	109.6	515.741	85.9076	106.437	66.3364	127.906	139.824	235.825	162.263	263.077	215.575	247.909	183.033	130.177	537.52	93.1423	86.9718	119.07	85.0827	40.968	54.9219	85.5814	62.9055	101.402	114.646	73.8483	25.4448	60.5003
0.443351	0.724968	0.799587	0.700531	0.786551	0.615616	0.494531	0.744378	0.724864	0.807879	0.832752	0.794455	0.624635	104.191	119.943	157.782	206.438	67.5024	302.184	328.145	136.571	113.276	107.439	507.313	91.0055	116.929	72.3446	127.543	132.401	227.252	162.544	258.67	216.199	274.737	174.145	117.967	550.811	112.815	84.8314	112.345	85.3644	41.5238	54.9478	99.2394	55.1515	129.87	144.063	62.8241	16.7461	76.9253
0.432705	0.721924	0.795446	0.698446	0.793094	0.623344	0.477303	0.750825	0.728863	0.814472	0.82889	0.788766	0.626682	103.256	119.724	159.95	206.237	66.7847	278.83	317.599	132.509	117.95	113.121	505.286	121.34	110.126	64.2607	121.59	141.16	238.702	184.073	256.565	208.359	258.846	179.655	74.1905	531.864	119.908	85.2827	96.7109	98.9074	33.0658	62.4668	124.534	69.5334	124.305	126.343	64.0843	50.6997	72.5049
0.432062	0.72338	0.792244	0.697331	0.79815	0.643656	0.467927	0.757392	0.726669	0.815011	0.822507	0.778283	0.631164	104.556	120.642	140.677	211.697	66.984	304.729	321.033	130.059	118.259	120.459	511.987	111.149	120.616	67.0519	122.89	130.811	233.259	230.825	278.683	215.145	266.952	178.81	78.3087	536.261	120.421	43.445	70.6488	98.7679	24.2745	47.3332	165.35	75.2062	121.501	144.028	61.2218	51.2104	60.4705
[truncated: 49 more rows]
[truncated: 28 more columns]

## Sheet: Sup. Fig 5
Sup. Figure 5a						Sup. Figure 5b
[truncated: 1,002 more rows]

## Sheet: Sup. Fig 7
Sup. Figure 7
[truncated: 40,001 more rows]

## Sheet: Sup. Fig 8
Sup. Figure 8a					Sup. Figure 8b				Sup. Figure 8c
[truncated: 502 more rows]

[truncated: 1 more sheets: Sup. Fig 10]
